# Supplementary material for: Human ancient DNA analyses reveal the high burden of tuberculosis in Europeans over the last 2,000 years
Source: Am J Hum Genet. 2021 Mar 4;108(3):517–24. doi: 10.1016/j.ajhg.2021.02.009 (PMC8008489; doi:10.1016/j.ajhg.2021.02.009)
Supplement: Table S1. Collection of 1,013 ancient genomes covering a time transect from the Mesolithic period to the Middle Ages [file mmc2.xlsx]

## Sheet: Kerner_Supplementary_Table _1
Table 1. Collection of 1,013 ancient genomes covering a time transect from the Mesolithic period to the Middle Ages.
Instance.ID..._all..means.includes.a.mix.of.UDG.treated.and.non.UDG.treated.._published..distinguishes.a.published.sample.for.a.still.unpublished.higher.quality.version.	Master.ID	Skeletal.code	Skeletal.element	Year.this.sample.was.first.published..missing..GreenScience.2010..Vi33.15..Vi33.26...Olalde2018..I2657...RasmussenNature2010..Australian..	Publication	Representative.contact	Average.of.95.4..date.range.in.calBP..defined.as.1950.CE.	Date..One.of.two.formats...Format.1..95.4..CI.calibrated.radiocarbon.age..Conventional.Radiocarbon.Age.BP..Lab.number..e.g..5983.5747.calBCE..6980.50.BP..Beta.226472....Format.2..Archaeological.context.date..e.g..2500.1700.BCE	Group_ID..format.convention.which.we.try.to.adhere.to.is..Country_.Geographic.Region_.Geographic.Subregion_...Archaeological.Period.Or.DateBP_.Alternative.Archaeological.Period_...Archaeological.Culture_.Alternative.Archaeological.Culture...genetic.subgro	Locality	Country	Lat.	Long.	Data.type	No..Libraries	Coverage.on.autosomal.targets	SNPs.hit.on.autosomal.targets	Sex	Y.chrom...automatically.called.only.if..50000.autosomal.SNPs.hit.	mtDNA.coverage..merged.data.	mtDNA.haplogroup.if..2.coverage.or.published..merged.data.or.consensus.if.not.available.	mtDNA.match.to.consensus.if..2.coverage..merged.data.	Damage.rate.in.first.nucleotide.on.sequences.overlapping.1240k.targets..merged.data.	Sex.ratio..Y..Y.X..counts...merged.data.	Xcontam.ANGSD.SNPs..only.if.male.and..200.	Xcontam.ANGSD.MOM.point.estimate..only.if.male.and..200.	Xcontam.ANGSD.MOM.Z.score..only.if.male.and..200.	Xcontam.ANGSD.MOM.95..CI.truncated.at.0..only.if.male.and..200.	Library.type..minus.no.damage.correction..half.damage.retained.at.last.position..plus.damage.fully.corrected..ss.single.stranded.library.preparation.	LibraryID.s.	ASSESSMENT..Xcontam.listed.if..Z..2.standard.errors.from.zero..0.02.0.05..QUESTIONABLE....0.05..QUESTIONABLE_CRITICAL..or..FAIL....mtcontam.97.5th.percentile.estimates.listed.if.coverage..2...0.8.is..QUESTIONABLE_CRITICAL...0.8.0.95.is..QUESTIONABLE...and	SourcePopForFactorAnalysis	AnatolianAncestryProportion	SteppeAncestryProportion	MesolithicHGAncestryProportion	P1104ACarriers	NORTH	SOUTH
I3807	I3807	22	tooth	2019	OlaldeScience2019	Lalueza-Fox, Carles	600	1200-1500 CE	Iberia_NazariPeriod_Muslim	Granada, Lecr√≠n, Torna Alta, Alquer√≠a de Mond√∫jar	Spain	36.949194	-3.538	1240K	3	0.136811	148892	M	E1b1b1b1	..	U6a2	..	..	..	..	0.131182	1.470182469	[0,0.306]	half,half,half	S3807.E1.L1,S3807.E1.L2,S3807.E1.L3	PASS (mtcontam=0.957-0.964)	No	NA	NA	NA	0	0	1
I3981	I3981	7	tooth	2019	OlaldeScience2019	Lalueza-Fox, Carles	1450	400-600 CE	Iberia_Roman	Granada, Fuentenueva	Spain	37.1775	-3.609166667	1240K	3	0.654293	526706	M	E1b1b1a	..	T2b32	..	..	..	..	0.013113	1.586437622	[0,0.029]	half,half,half	S3981.E1.L1,S3981.E1.L3,S3981.E1.L4	PASS	No	NA	NA	NA	0	0	1
I4055_published	I4055	38	tooth	2019	OlaldeScience2019	Lalueza-Fox, Carles	1450	400-600 CE	Iberia_Roman_published	Granada, Plaza Einstein	Spain	37.1775	-3.609166667	1240K	3	0.049207	57188	M	IJK	..	U3a1	..	..	..	..	..	..	..	half,half,half	S4055.E1.L1,S4055.E1.L2,S4055.E1.L3	PASS	No	NA	NA	NA	0	0	1
I4246_published	I4246	RISE697	tooth	2019	OlaldeScience2019	Allentoft, Morten	4202	2473-2030 calBCE [2473-2299 calBCE (3910¬±30 BP, PSUAMS-2119), 2280-2030 calBCE (3650¬±40 BP, Beta-184837)]	Iberia_BellBeaker_o_published	Madrid, San Fernando de Henares, Camino de las Yeseras	Spain	40.439722	-3.506389	1240K	3	1.128632	694170	M	E1b1b1a(xE1b1b1a1)	..	M1a1b1	..	..	..	..	0.011244	2.341445374	[0.002,0.021]	half,half,half	S4246.E1.L1,S4246.E1.L2,S4246.E1.L3	PASS (Xcontam=0.011)	No	0.817196201493448	0.182803798506552	0	0	0	1
I7207	I7207	RDVS_04/81	petrous	2019	NarasimhanPattersonScience2019	Pinhasi, Ron Veleminsky, Petr Dobe≈°, Miroslav	4400	2559-2340 calBCE (3935¬±25 BP, PSUAMS-3887)	Czech_CordedWare	Radovesice	Czech Republic	50.410265	14.074597	1240K	1	1.863154	789641	M	R1a1a1	101	W3a1	[0.984,0.993]	0.119	0.42	3032	0.006635	3.574476246	[0.003,0.01]	half	S7207.E1.L1	PASS (Xcontam=0.007)	No	0.135956013792023	0.864043986207977	0	0	1	0
I7208	I7208	RDVS_40/78	petrous	2019	NarasimhanPattersonScience2019	Pinhasi, Ron Veleminsky, Petr Dobe≈°, Miroslav	4330	2464-2295 calBCE (3885¬±25 BP, PSUAMS-3888)	Czech_CordedWare	Radovesice	Czech Republic	50.410265	14.074597	1240K	1	1.96227	811518	M	R1a1a	194	U5a1b	[0.996,1.000]	0.135	0.419	3279	0.005864	3.436728216	[0.003,0.009]	half	S7208.E1.L1	PASS (Xcontam=0.006)	No	0.190666009233372	0.809333990766628	0	0	1	0
I7209	I7209	RDVS_5/79	petrous	2019	NarasimhanPattersonScience2019	Pinhasi, Ron Veleminsky, Petr Dobe≈°, Miroslav	4283	2458-2207 calBCE (3850¬±25 BP, PSUAMS-4026)	Czech_CordedWare	Radovesice	Czech Republic	50.410265	14.074597	1240K	1	4.120915	869434	M	R1a1a1	288	J1c2	[0.996,1.000]	0.102	0.42	5553	0.005542	4.852409525	[0.003,0.008]	half	S7209.E1.L1	PASS (Xcontam=0.006)	No	0.189658622679166	0.810341377320834	0	1	1	0
I7579	I7579	360	petrous	2018	OlaldeNature2018	Neil, Benjamin	3400	1600-1300 BCE	England_MBA_sister.I1780	England, Bedfordshire, Biddenham Loop	Great Britain	52.122402	-0.511365	1240K	1	3.341431	766013	F	..	180	U5b2a1a	[0.985,0.994]	0.119	0.01	7286	..	..	..	half	S7579.E1.L1	PASS (extraction.negative.flag)	No	0.221198275166058	0.778801724833942	0	0	1	0
I7580	I7580	425	petrous	2018	OlaldeNature2018	Neil, Benjamin	3400	1600-1300 BCE	England_MBA	England, Bedfordshire, Biddenham Loop	Great Britain	52.122402	-0.511365	1240K	1	3.993794	770757	F	..	214	U5b2a1a	[0.995,1.000]	0.126	0.012	7488	..	..	..	half	S7580.E1.L1	PASS (extraction.negative.flag)	No	0.20049360058162	0.79950639941838	0	0	1	0
I7278	I7278	BRAN_71	petrous	2018	OlaldeNature2018	Pinhasi, Ron	4332	2464-2299 calBCE (3890¬±20 BP, PSUAMS-4349)	Czech_BellBeaker	Brandysek	Czech Republic	50.19	14.158	1240K	1	3.567538	795922	M	R1b1a1a2a1a2b1	173	U4a	[0.983,0.993]	0.08	0.422	4688	0.007933	5.480158001	[0.005,0.011]	half	S7278.E1.L1	PASS (Xcontam=0.014)	No	0.314202208759662	0.685797791240338	0	0	1	0
I7041	I7041	HUNG495t	tooth (canine)	2018	OlaldeNature2018	Pinhasi, Ron	4000	2150-1950 BCE [based on being brother of I7043 at 2136-1977 calBCE (3670¬±20 BP, PSUAMS-4036)]	Hungary_EBA_Protonagyrev_brother.I7043	Szigetszentmiklos-Vozm-telep-dulo	Hungary	47.429954	19.051966	1240K	1	0.436679	381950	M	R1b1a1a2	448	H1b1	[0.982,0.992]	0.054	0.434	356	0.001732	0.415452631	[0,0.01]	half	S7041.E1.L1	PASS	No	NA	NA	NA	0	1	0
I7043	I7043	HUNG497	petrous	2018	OlaldeNature2018	Pinhasi, Ron	4007	2136-1977 calBCE (3670¬±20 BP, PSUAMS-4036)	Hungary_EBA_Protonagyrev	Szigetszentmiklos-Vozm-telep-dulo	Hungary	47.429954	19.051966	1240K	1	4.096184	801297	M	R1b1a1a2a1a(xR1b1a1a2a1a1,xR1b1a1a2a1a2)	446	H1b1	[0.991,0.998]	0.063	0.423	4966	0.005192	4.656289264	[0.003,0.007]	half	S7043.E1.L1	PASS (Xcontam=0.006)	No	0.504312641978584	0.495687358021416	0	0	1	0
I7282	I7282	RDVS_116/78	petrous	2018	OlaldeNature2018	Pinhasi, Ron	4200	2500-2000 BCE	Czech_BellBeaker	Radovesice	Czech Republic	50.410265	14.074597	1240K	1	3.173133	785327	M	R1b1a1a2a1a2b1	224	K1a3a3	[0.997,1.000]	0.083	0.427	4550	0.007326	5.098099799	[0.005,0.01]	half	S7282.E1.L1	PASS (Xcontam=0.005)	No	0.292279866572323	0.707720133427677	0	0	1	0
I7283	I7283	RDVS_117/78	petrous	2018	OlaldeNature2018	Pinhasi, Ron	4200	2500-2000 BCE	Czech_BellBeaker_mother.I7282	Radovesice	Czech Republic	50.410265	14.074597	1240K	1	3.097174	740433	F	..	296	K1a3a3	[0.995,1.000]	0.107	0.01	6768	..	..	..	half	S7283.E1.L1	PASS	No	0.417522124095762	0.582477875904238	0	0	1	0
I7289	I7289	RDVS_67/80	petrous	2018	OlaldeNature2018	Pinhasi, Ron	4287	2459-2214 calBCE (3860¬±20 BP, PSUAMS-4353)	Czech_BellBeaker_sibling.I7214	Radovesice	Czech Republic	50.410265	14.074597	1240K	1	3.202805	767739	M	R1b1a1a2a1a2b1	190	U8b1b1	[0.996,1.000]	0.107	0.423	4363	0.005276	4.21358634	[0.003,0.008]	half	S7289.E1.L1	PASS	No	0.323532219431034	0.676467780568966	0	0	1	0
I7210	I7210	RDVS_68/80	petrous	2018	OlaldeNature2018	Pinhasi, Ron	4070	2201-2039 calBCE (3730¬±20 BP, PSUAMS-4236)	Czech_BellBeaker_father.or.son.I7212	Radovesice	Czech Republic	50.410265	14.074597	1240K	1	3.555845	747429	M	R1b1a1a2a1a2b1	260	H6a1b4	[0.990,0.997]	0.101	0.427	4229	0.002803	3.228801415	[0.001,0.005]	half	S7210.E1.L1	PASS	No	0.293025625909122	0.706974374090878	0	0	1	0
I7212	I7212	RDVS_70/80	petrous	2018	OlaldeNature2018	Pinhasi, Ron	4280	2456-2203 calBCE (3840¬±25 BP, PSUAMS-4346)	Czech_BellBeaker	Radovesice	Czech Republic	50.410265	14.074597	1240K	1	3.560543	747056	M	R1b1a1a2a1a2b1	261	K1b1a1+199	[0.992,0.997]	0.077	0.427	4220	0.001602	2.299279172	[0,0.003]	half	S7212.E1.L1	PASS	No	0.27708266196039	0.72291733803961	0	0	1	0
I7214	I7214	RDVS74/81	petrous	2018	OlaldeNature2018	Pinhasi, Ron	4200	2500-2000 BCE	Czech_BellBeaker	Radovesice	Czech Republic	50.410265	14.074597	1240K	1	3.771999	752197	F	..	223	U8b1b1	[0.997,1.000]	0.098	0.013	7193	..	..	..	half	S7214.E1.L1	PASS	No	0.329079170906377	0.670920829093623	0	0	1	0
I6695	I6695	BILI_139	petrous (CBD)	2019	NarasimhanPattersonScience2019	Pinhasi, Ron Veleminsky, Petr Dobe≈°, Miroslav	4575	2900-2350 BCE	Czech_CordedWare	Bilina	Czech Republic	50.548056	13.776111	1240K	1	3.718326	818786	F	..	188	H2a3	[0.989,0.999]	0.068	0.014	8109	..	..	..	half	S6695.E1.L1	PASS	No	0.189756266757793	0.810243733242207	0	0	1	0
I6696	I6696	VEZE_27	petrous (CBD)	2019	NarasimhanPattersonScience2019	Pinhasi, Ron Veleminsky, Petr Dobe≈°, Miroslav	4575	2900-2350 BCE	Czech_CordedWare	Velk√© ≈Ωernoseky	Czech Republic	50.542896	14.065942	1240K	1	3.161274	850315	M	I2a1	187	H2a1	[0.985,0.995]	0.077	0.417	4946	0.006259	4.936602633	[0.004,0.009]	half	S6696.E1.L1	PASS (Xcontam=0.006)	No	0.229987457263713	0.770012542736287	0	0	1	0
I7042	I7042	HUNG496	petrous	2018	OlaldeNature2018	Pinhasi, Ron	6089	4232-4046 calBCE (5300¬±25 BP, PSUAMS-4035)	Hungary_MN	Szigetszentmiklos-Vozm-telep-dulo	Hungary	47.429954	19.051966	1240K	1	4.310566	783888	M	I2a1	493	H	[0.988,0.997]	0.082	0.423	4926	0.004377	4.525064172	[0.002,0.006]	half	S7042.E1.L1	PASS	No	0.853084546062643	0	0.146915453937357	0	1	0
I7044	I7044	HUNG498	petrous	2018	OlaldeNature2018	Pinhasi, Ron	4300	2900-1800 BCE	Hungary_EBA_BellBeaker	Szigetszentmiklos-Vozm-telep-dulo	Hungary	47.429954	19.051966	1240K	1	3.807403	783765	M	R1b1a1a2a2c1	272	U5b1d1b	[0.989,0.997]	0.105	0.424	4763	0.008539	6.308367545	[0.006,0.011]	half	S7044.E1.L1	PASS (Xcontam=0.006)	No	0.538976787637694	0.461023212362306	0	0	1	0
I7045	I7045	HUNG499	petrous	2018	OlaldeNature2018	Pinhasi, Ron	4267	2431-2202 calBCE (3835¬±20 BP, PSUAMS-4040)	Hungary_EBA_BellBeaker	Szigetszentmiklos-Vozm-telep-dulo	Hungary	47.429954	19.051966	1240K	1	3.967626	755038	F	..	445	T2c1d+152	[0.990,0.996]	0.086	0.009	7273	..	..	..	half	S7045.E1.L1	PASS	No	0.542568800505112	0.457431199494888	0	0	1	0
I7195	I7195	PRAJIN54	petrous	2018	OlaldeNature2018	Pinhasi, Ron	4250	2800-1800 BCE	Czech_EBA	Prague 5, Jinonice, Butovick√° Street	Czech Republic	50.0504153	14.3667267	1240K	1	2.209571	685817	F	..	298	H3v+16093	[0.990,0.998]	0.096	0.015	5594	..	..	..	half	S7195.E1.L1	PASS (extraction.negative.flag)	No	0.208233461037072	0.791766538962928	0	0	1	0
I7196	I7196	PRAJIN59	petrous	2018	OlaldeNature2018	Pinhasi, Ron	4250	2800-1800 BCE	Czech_EBA	Prague 5, Jinonice, Butovick√° Street	Czech Republic	50.0504153	14.3667267	1240K	1	2.323764	720414	M	R1b1a1a2a1a1c1a	289	K1a+195	[0.995,1.000]	0.115	0.429	3435	0.003513	2.574584534	[0.001,0.006]	half	S7196.E1.L1	QUESTIONABLE (extraction.negative.flag)	No	0.295951195403531	0.704048804596469	0	0	1	0
I7197	I7197	PRAJIN77	petrous	2018	OlaldeNature2018	Pinhasi, Ron	6449	4546-4451 calBCE (5660¬±25 BP, PSUAMS-4344)	Czech_MN	Prague 5, Jinonice, Butovick√° Street	Czech Republic	50.0504153	14.3667267	1240K	1	2.767748	738450	M	I2a1	318	X2b+226	[0.994,0.999]	0.103	0.428	3814	0.004601	3.261755719	[0.002,0.007]	half	S7197.E1.L1	QUESTIONABLE (extraction.negative.flag, Xcontam=0.006)	No	0.937857606607621	0	0.0621423933923793	0	1	0
I7198	I7198	PRAJIN82	petrous	2018	OlaldeNature2018	Pinhasi, Ron	4034	2189-1978 calBCE (3685¬±25 BP, PSUAMS-3885)	Czech_EBA	Prague 5, Jinonice, Butovick√° Street	Czech Republic	50.0504153	14.3667267	1240K	1	3.78456	767682	F	..	280	U5b2c	[0.991,0.998]	0.094	0.013	7411	..	..	..	half	S7198.E1.L1	PASS (extraction.negative.flag)	No	0.152485069189704	0.847514930810296	0	0	1	0
I7199	I7199	PRAJIN84 (1)	petrous	2018	OlaldeNature2018	Pinhasi, Ron	4041	2196-1985 calBCE (3700¬±25 BP, PSUAMS-3886)	Czech_EBA	Prague 5, Jinonice, Butovick√° Street	Czech Republic	50.0504153	14.3667267	1240K	1	3.865949	789281	M	I2c1	292	J1c3a	[0.991,0.999]	0.093	0.423	4828	0.006171	4.9803763	[0.004,0.009]	half	S7199.E1.L1	QUESTIONABLE (extraction.negative.flag, Xcontam=0.005)	No	0.104090623246964	0.895909376753036	0	0	1	0
I7200	I7200	PRAJIN84 (2)	petrous	2018	OlaldeNature2018	Pinhasi, Ron	4250	2800-1800 BCE	Czech_EBA	Prague 5, Jinonice, Butovick√° Street	Czech Republic	50.0504153	14.3667267	1240K	1	3.502977	735642	F	..	272	R1b1	[0.989,0.997]	0.12	0.009	6744	..	..	..	half	S7200.E1.L1	PASS (extraction.negative.flag)	No	0.172604433182254	0.827395566817746	0	0	1	0
I7201	I7201	PRAJIN88	petrous	2018	OlaldeNature2018	Pinhasi, Ron	4250	2800-1800 BCE	Czech_EBA	Prague 5, Jinonice, Butovick√° Street	Czech Republic	50.0504153	14.3667267	1240K	1	1.820833	689010	F	..	166	U5a1a2b	[0.992,0.999]	0.152	0.009	5482	..	..	..	half	S7201.E1.L1	PASS (extraction.negative.flag)	No	0.183372965327206	0.816627034672794	0	0	1	0
I7202	I7202	PRAJIN94	petrous	2018	OlaldeNature2018	Pinhasi, Ron	4250	2800-1800 BCE	Czech_EBA	Prague 5, Jinonice, Butovick√° Street	Czech Republic	50.0504153	14.3667267	1240K	1	0.861185	547724	M	R1b1a1a2a1a2	110	U5a1a2b	[0.986,0.998]	0.136	0.439	1045	0.00824	2.328662443	[0.001,0.015]	half	S7202.E1.L1	QUESTIONABLE (extraction.negative.flag)	No	0.261013264271048	0.738986735728952	0	1	1	0
I7203	I7203	PRAJIN97	petrous	2018	OlaldeNature2018	Pinhasi, Ron	4250	2800-1800 BCE	Czech_EBA	Prague 5, Jinonice, Butovick√° Street	Czech Republic	50.0504153	14.3667267	1240K	1	0.06709	75377	M	R1	12.9	H1	[0.975,1.000]	0.112	0.455	12	n/a (<200 SNPs)	n/a (<200 SNPs)	n/a (<200 SNPs)	half	S7203.E1.L1	PASS (extraction.negative.flag)	No	NA	NA	NA	0	1	0
I7205	I7205	RDVS_02/80	petrous	2018	OlaldeNature2018	Pinhasi, Ron	4200	2500-2000 BCE	Czech_BellBeaker	Radovesice	Czech Republic	50.410265	14.074597	1240K	1	3.523012	771399	M	R1b1a1a2a1a2b1	203	H10+(16093)	[0.986,0.996]	0.109	0.425	4492	0.00622	4.856438372	[0.004,0.009]	half	S7205.E1.L1	QUESTIONABLE (extraction.negative.flag, Xcontam=0.008)	No	0.174695304115361	0.825304695884639	0	0	1	0
I7211	I7211	RDVS_69/80	petrous	2018	OlaldeNature2018	Pinhasi, Ron	4170	2293-2146 calBCE (3800¬±20 BP, PSUAMS-4345)	Czech_BellBeaker	Radovesice	Czech Republic	50.410265	14.074597	1240K	1	4.036155	753333	F	..	315	U5b3	[0.993,0.999]	0.081	0.01	7191	..	..	..	half	S7211.E1.L1	PASS	No	0.26294362379427	0.73705637620573	0	0	1	0
I7213	I7213	RDVS_71/80	petrous	2018	OlaldeNature2018	Pinhasi, Ron	4267	2431-2202 calBCE (3835¬±20 BP, PSUAMS-4347)	Czech_BellBeaker	Radovesice	Czech Republic	50.410265	14.074597	1240K	1	3.523344	739544	F	..	266	..	[0.981,0.992]	0.083	0.014	6935	..	..	..	half	S7213.E1.L1	PASS	No	0.275912785939516	0.724087214060484	0	0	1	0
I7249	I7249	BRAN_3	petrous	2018	OlaldeNature2018	Pinhasi, Ron	4007	2136-1977 calBCE (3670¬±20 BP, PSUAMS-4499)	Czech_BellBeaker	Brandysek	Czech Republic	50.19	14.158	1240K	1	4.047757	779011	M	R1b1a1a2a1a2b1	337	I2	[0.992,0.999]	0.054	0.425	4757	0.003748	4.200116971	[0.002,0.005]	half	S7249.E1.L1	PASS	No	0.255291794404116	0.744708205595884	0	0	1	0
I7251	I7251	BRAN_8	petrous	2018	OlaldeNature2018	Pinhasi, Ron	4200	2500-2000 BCE	Czech_BellBeaker	Brandysek	Czech Republic	50.19	14.158	1240K	1	3.469236	756643	M	R1b1a1a2a1a2b1	338	U2e1h	[0.998,1.000]	0.073	0.428	4492	0.00497	4.310367257	[0.003,0.007]	half	S7251.E1.L1	PASS (Xcontam=0.004)	No	0.2407889401854	0.7592110598146	0	0	1	0
I7269	I7269	BRAN_12	petrous	2018	OlaldeNature2018	Pinhasi, Ron	4200	2500-2000 BCE	Czech_BellBeaker	Brandysek	Czech Republic	50.19	14.158	1240K	1	1.716308	703041	M	R1b1a1a2a1a2b1	169	T2e	[0.989,0.997]	0.079	0.43	2652	0.007658	3.774023795	[0.004,0.012]	half	S7269.E1.L1	PASS (Xcontam=0.009)	No	0.277131358344813	0.722868641655187	0	0	1	0
I7272	I7272	BRAN_23	petrous	2018	OlaldeNature2018	Pinhasi, Ron	5454	3630-3377 calBCE (4715¬±20 BP, PSUAMS-4239)	Czech_Eneolithic	Brandysek	Czech Republic	50.19	14.158	1240K	1	3.646946	773560	M	I2a2a2	288	K2a5	[0.997,1.000]	0.07	0.424	4551	0.004685	4.42456982	[0.003,0.007]	half	S7272.E1.L1	PASS (Xcontam=0.005)	No	0.818420253990819	0	0.181579746009181	0	1	0
I7275	I7275	BRAN_26	petrous	2018	OlaldeNature2018	Pinhasi, Ron	4200	2500-2000 BCE	Czech_BellBeaker	Brandysek	Czech Republic	50.19	14.158	1240K	1	2.382176	708042	M	R1b1a1a2a1a2b1	305	U5b2c	[0.997,1.000]	0.104	0.429	3353	0.008664	5.09442982	[0.005,0.012]	half	S7275.E1.L1	PASS (Xcontam=0.008)	No	0.391617411357136	0.608382588642864	0	0	1	0
I7276	I7276	BRAN_34	petrous	2018	OlaldeNature2018	Pinhasi, Ron	4200	2500-2000 BCE	Czech_BellBeaker	Brandysek	Czech Republic	50.19	14.158	1240K	1	3.288427	765003	M	R1b1a1a2a1a2b1	283	H5b	[0.996,1.000]	0.054	0.425	4367	0.003594	3.557045851	[0.002,0.006]	half	S7276.E1.L1	PASS (Xcontam=0.008)	No	0.288836043500916	0.711163956499084	0	0	1	0
I7280	I7280	BRAN_78	petrous	2018	OlaldeNature2018	Pinhasi, Ron	4200	2500-2000 BCE	Czech_CordedWare	Brandysek	Czech Republic	50.19	14.158	1240K	1	3.362758	780479	M	R1a1a	370	W5a	[0.993,0.999]	0.062	0.422	4577	0.00607	5.050908498	[0.004,0.008]	half	S7280.E1.L1	PASS (Xcontam=0.006)	No	0.16172192893029	0.83827807106971	0	0	1	0
I7281	I7281	PRH5_2	petrous	2018	OlaldeNature2018	Pinhasi, Ron	4192	2334-2149 calBCE (3810¬±20 BP, PSUAMS-4350)	Czech_BellBeaker	Prague 5, Mala Ohrada	Czech Republic	50.044984	14.339296	1240K	1	3.510991	744708	F	..	208	H5a1g	[0.987,0.996]	0.091	0.01	6927	..	..	..	half	S7281.E1.L1	PASS	No	0.243162732395807	0.756837267604193	0	0	1	0
I7286	I7286	RDVS_53/80-1	petrous	2018	OlaldeNature2018	Pinhasi, Ron	4250	2399-2201 calBCE (3830¬±20 BP, PSUAMS-4352)	Czech_BellBeaker	Radovesice	Czech Republic	50.410265	14.074597	1240K	1	4.109079	799421	M	R1b1a1a2a1a2b1	220	I4a	[0.988,0.996]	0.081	0.424	5080	0.003221	3.850072603	[0.002,0.005]	half	S7286.E1.L1	PASS (Xcontam=0.004)	No	0.151757220142145	0.848242779857855	0	1	1	0
I7287	I7287	RDVS_59/80-I	petrous	2018	OlaldeNature2018	Pinhasi, Ron	4200	2500-2000 BCE	Czech_BellBeaker	Radovesice	Czech Republic	50.410265	14.074597	1240K	1	1.143554	637279	M	R1b1a1a2a1a2b1	95.3	K1a4a1	[0.994,1.000]	0.157	0.43	1710	0.008876	3.319164435	[0.004,0.014]	half	S7287.E1.L1	PASS (Xcontam=0.011)	No	0.289416683435687	0.710583316564313	0	1	1	0
I7290	I7290	RDVS_73/81	petrous	2018	OlaldeNature2018	Pinhasi, Ron	4200	2500-2000 BCE	Czech_BellBeaker	Radovesice	Czech Republic	50.410265	14.074597	1240K	1	3.574871	796476	F	..	198	V3	[0.988,0.997]	0.087	0.012	8026	..	..	..	half	S7290.E1.L1	PASS	No	0.274211304205781	0.725788695794219	0	0	1	0
I7554	I7554	NMS Unreg 1	petrous	2018	OlaldeNature2018	Sheridan, Alison	5185	3366-3103 calBCE (4541¬±32 BP, SUERC-73433 )	Scotland_N	Scotland, Orkney, Unstan Chamber Tomb	Great Britain	55.986	-3.249	1240K	1	3.410093	789511	M	I2a1b1	135	J1c9	[0.991,0.998]	0.083	0.422	4507	0.00713	5.237163441	[0.004,0.01]	half	S7554.E1.L1	PASS (Xcontam=0.007)	No	0.783254723719231	0	0.216745276280769	0	1	0
I7568	I7568	896	petrous	2018	OlaldeNature2018	Neil, Benjamin	3400	1600-1300 BCE	England_MBA	England, Cambridgeshire, Over, Over Narrows	Great Britain	52.346588	0.031827	1240K	1	3.795249	769990	F	..	103	W1+119	[0.979,0.990]	0.071	0.013	7385	..	..	..	half	S7568.E1.L1	PASS (extraction.negative.flag)	No	0.248116094074824	0.751883905925176	0	0	1	0
I7570	I7570	3043	petrous	2018	OlaldeNature2018	Neil, Benjamin	3400	1600-1300 BCE	England_MBA	England, Langtoft	Great Britain	52.696301	-0.34	1240K	1	2.960615	776537	M	R1b1a1a2a1a2(xR1b1a1a2a1a2c)	87.5	T2b4+152	[0.986,0.996]	0.106	0.422	4179	0.009232	6.036705418	[0.006,0.012]	half	S7570.E1.L1	QUESTIONABLE (extraction.negative.flag, Xcontam=0.009)	No	0.216128565102358	0.783871434897642	0	0	1	0
I7571	I7571	8389	petrous	2018	OlaldeNature2018	Neil, Benjamin	3400	1600-1300 BCE	England_MBA	England, Cambridgeshire, Over, Over Narrows	Great Britain	52.346588	0.031827	1240K	1	3.489105	771850	M	R1b1a1a2a1a2(xR1b1a1a2a1a2c)	115	J1c1	[0.993,0.999]	0.06	0.423	4392	0.005343	4.449974639	[0.003,0.008]	half	S7571.E1.L1	QUESTIONABLE (extraction.negative.flag, Xcontam=0.005)	No	0.225778855340649	0.774221144659351	0	0	1	0
I7572	I7572	8248	petrous	2018	OlaldeNature2018	Neil, Benjamin	3400	1600-1300 BCE	England_MBA	England, Cambridgeshire, Over, Over Narrows	Great Britain	52.346588	0.031827	1240K	1	1.200177	653485	M	R1b1a1a2a1a2c	51.7	H13a1a	[0.956,0.981]	0.084	0.43	1682	0.003632	1.941934449	[0,0.007]	half	S7572.E1.L1	PASS (extraction.negative.flag, mtcontam=0.97)	No	0.252254798856317	0.747745201143683	0	0	1	0
I7573	I7573	410	petrous	2018	OlaldeNature2018	Neil, Benjamin	3400	1600-1300 BCE	England_MBA	England, Fordham	Great Britain	52.310608	0.386227	1240K	1	2.985658	709969	F	..	174	H1	[0.993,0.999]	0.093	0.013	6188	..	..	..	half	S7573.E1.L1	PASS (extraction.negative.flag)	No	0.2418660936058	0.7581339063942	0	0	1	0
I7574	I7574	6036	petrous	2018	OlaldeNature2018	Neil, Benjamin	3400	1600-1300 BCE	England_MBA	England, Cambridgeshire, Trumpington, Clay Farm	Great Britain	52.17839	0.122544	1240K	1	4.208989	789405	F	..	201	H1a3	[0.963,0.979]	0.092	0.012	7869	..	..	..	half	S7574.E1.L1	PASS (extraction.negative.flag, mtcontam=0.973)	No	0.208243821805848	0.791756178194152	0	1	1	0
I7575	I7575	1100	petrous	2018	OlaldeNature2018	Neil, Benjamin	3400	1600-1300 BCE	England_MBA	England, Bedfordshire, Biddenham Loop	Great Britain	52.122402	-0.511365	1240K	1	3.84103	804207	M	R1b1a1a2a1a2c	161	U5a1d1	[0.990,0.998]	0.092	0.423	4801	0.004918	4.47005978	[0.003,0.007]	half	S7575.E1.L1	QUESTIONABLE (extraction.negative.flag)	No	0.245358343874143	0.754641656125857	0	1	1	0
I7576	I7576	1113	petrous	2018	OlaldeNature2018	Neil, Benjamin	3400	1600-1300 BCE	England_MBA	England, Bedfordshire, Biddenham Loop	Great Britain	52.122402	-0.511365	1240K	1	2.807235	785241	M	R1b1a1a2a1a2c	107	J1c2	[0.985,0.995]	0.123	0.426	4270	0.005685	4.715114992	[0.003,0.008]	half	S7576.E1.L1	QUESTIONABLE (extraction.negative.flag)	No	0.282148565957377	0.717851434042623	0	0	1	0
I7577	I7577	1115	petrous	2018	OlaldeNature2018	Neil, Benjamin	3400	1600-1300 BCE	England_MBA	England, Bedfordshire, Biddenham Loop	Great Britain	52.122402	-0.511365	1240K	1	3.494553	778782	M	R1b1a1a2a1a2c1	144	U5a1a1	[0.988,0.997]	0.153	0.425	4574	0.008041	5.917895728	[0.005,0.011]	half	S7577.E1.L1	QUESTIONABLE (extraction.negative.flag, Xcontam=0.009)	No	0.263038564144559	0.736961435855441	0	0	1	0
I7578	I7578	2528	petrous	2018	OlaldeNature2018	Neil, Benjamin	3400	1600-1300 BCE	England_MBA	England, Bedfordshire, Biddenham Loop	Great Britain	52.122402	-0.511365	1240K	1	3.878426	775926	F	..	183	U5a2c	[0.984,0.994]	0.086	0.01	7542	..	..	..	half	S7578.E1.L1	PASS (extraction.negative.flag)	No	0.222001987634756	0.777998012365244	0	0	1	0
I7626	I7626	556	petrous	2018	OlaldeNature2018	Neil, Benjamin	3400	1600-1300 BCE	England_MBA	England, Bedfordshire, Biddenham Loop	Great Britain	52.122402	-0.511365	1240K	1	3.094021	768487	F	..	163	T2b	[0.995,0.999]	0.118	0.014	7321	..	..	..	half	S7626.E1.L1	PASS	No	0.248383588146192	0.751616411853808	0	0	1	0
I7627	I7627	1327	petrous	2018	OlaldeNature2018	Neil, Benjamin	3400	1600-1300 BCE	England_MBA	England, Bedfordshire, Biddenham Loop	Great Britain	52.122402	-0.511365	1240K	1	4.199714	780131	F	..	222	U4a	[0.980,0.989]	0.085	0.01	7701	..	..	..	half	S7627.E1.L1	PASS	No	0.223882780279269	0.776117219720731	0	0	1	0
I7628	I7628	10423	petrous	2018	OlaldeNature2018	Neil, Benjamin	3400	1600-1300 BCE	England_MBA	England, Bedfordshire, Biddenham Loop	Great Britain	52.122402	-0.511365	1240K	1	0.522439	409042	M	R1b1a1a2a1a2c	25.6	T1a1	[0.988,1.000]	0.164	0.441	452	0.006875	1.37065639	[0,0.017]	half	S7628.E1.L1	PASS	No	NA	NA	NA	0	1	0
I7635	I7635	SB441A	petrous	2018	OlaldeNature2018	Booth, Tom	4037	2195-1978 calBCE (3690¬±28, BRAMS-1286)	England_C_EBA	England, County Durham, Stockton-on-Tees, Windmill Fields	Great Britain	54.522812	-1.308134	1240K	1	0.619524	482834	F	..	77.8	H1c	[0.992,0.999]	0.068	0.008	1765	..	..	..	half	S7635.E1.L1	PASS	No	NA	NA	NA	0	1	0
I7638	I7638	SB532A	petrous	2018	OlaldeNature2018	Booth, Tom	3980	2290-1770 calBCE (3660¬±80, OxA-4357)	England_C_EBA	England, Oxfordshire, Radley, Barrow Hills	Great Britain	51.405327	-1.150767	1240K	1	0.876881	600005	M	I2a2a	47	V10b	[0.978,0.996]	0.078	0.418	1010	0.020481	3.870835323	[0.01,0.031]	half	S7638.E1.L1	PASS (Xcontam=0.018)	No	0.267428084530335	0.732571915469665	0	0	1	0
I7640	I7640	SB617A	petrous	2018	OlaldeNature2018	Booth, Tom	3316	1436-1296 calBCE (3100¬±30, SUERC-28349)	England_MBA	England, Cambridgeshire, Trumpington, Clay Farm	Great Britain	52.17839	0.122544	1240K	1	3.615529	801057	M	R1b1a1a2a1a2c1e2b3	135	U5a2c2	[0.988,0.997]	0.06	0.423	4831	0.002885	2.848707467	[0.001,0.005]	half	S7640.E1.L1	PASS	No	0.198334140873383	0.801665859126617	0	1	1	0
MA826.RISE00.SG	Sope	Sope	tooth	2015	SaagCurrentBiology2017.merge.with.AllentoftNature2015	..	4413	2575-2350 calBCE (3969¬±32 BP, UBA-29064)	Estonia_CordedWare.SG	J√§bara, Ida-Viru, Sope	Estonia	59.408	27.026	Shotgun	..	0.799	626916	F	..	..	H5a1	..	..	..	..	..	..	..	minus	..	PASS (literature.merge)	No	0.221582301349725	0.778417698650275	0	0	1	0
MA968.MA976.SG	Ardu1	Ardu1	tooth	2017	SaagCurrentBiology2017	..	4638	2871-2505 calBCE (4110¬±40 BP, Poz-10824)	Estonia_CordedWare.SG	Ardu, Harju	Estonia	..	..	Shotgun	..	0.61196	540176	M	R1a1a1b	..	T2a1	..	..	..	..	..	..	..	minus	..	PASS (literature.merge)	No	NA	NA	NA	0	1	0
CabecoArruda122A.SG	I11600	CA122A	petrous	2017	MartinianoPLoSGenetics2017	..	5050	3400-2800 BCE [layer date based on a long bone from a likely different individual 3330-2885 calBCE (4370¬±70 BP, Beta-123363)]	Iberia_LN_C.SG	Torres Vedras, Cabe√ßo da Arruda I	Portugal	39.110833	-8.663583	Shotgun	..	1.770007	966588	M	G2a2a1a3	..	H1e1a	..	..	..	..	..	..	..	minus	..	PASS (literature)	No	0.767877330397882	0	0.232122669602118	0	0	1
LugarCanto41.SG	LugarCanto41	LC41	petrous	2017	MartinianoPLoSGenetics2017	..	5950	4500-3500 BCE	Iberia_MN.SG	Lugar do Canto	Portugal	..	..	Shotgun	..	1.088636	759210	F	..	..	U5b1	..	..	..	..	..	..	..	minus	..	PASS (literature)	No	0.717868714102011	0	0.282131285897989	0	0	1
LugarCanto42.SG	LugarCanto42	LC42	petrous	2017	MartinianoPLoSGenetics2017	..	5950	4500-3500 BCE	Iberia_MN.SG	Lugar do Canto	Portugal	..	..	Shotgun	..	3.051136	1089508	F	..	..	H3	..	..	..	..	..	..	..	minus	..	PASS (literature)	No	0.774579381992643	0	0.225420618007357	0	0	1
LugarCanto44.SG	LugarCanto44	LC44	petrous	2017	MartinianoPLoSGenetics2017	..	5950	4500-3500 BCE	Iberia_MN.SG	Lugar do Canto	Portugal	..	..	Shotgun	..	2.057559	998856	F	..	..	H1e1a2	..	..	..	..	..	..	..	minus	..	PASS (literature)	No	0.732689761176009	0	0.267310238823991	0	0	1
TV32032extra.SG	TV32032extra	TV32032	petrous	2017	MartinianoPLoSGenetics2017	..	3550	1800-1400 BCE	Iberia_MBA.SG	Torre Velha 3	Portugal	..	..	Shotgun	..	0.86101	664207	M	R1b1a1a2a1a(xR1b1a1a2a1a2c)	..	X2b+226	..	..	..	..	..	..	..	minus	..	PASS (literature)	No	0.597024393510305	0.402975606489695	0	0	0	1
TV3831.SG	TV3831	TV3831	petrous	2017	MartinianoPLoSGenetics2017	..	3550	1800-1400 BCE	Iberia_MBA.SG	Torre Velha 3	Portugal	..	..	Shotgun	..	0.981257	725249	M	R1b1a1a2a1a2	..	H1+152	..	..	..	..	..	..	..	minus	..	PASS (literature)	No	0.672552553452582	0.327447446547418	0	0	0	1
Bon002.SG	Bon002	ZHB	petrous	2016	KilincCurrentBiology2016	..	10078	8279-7977 calBCE (Wk-29763)	Anatolia_Boncuklu_N.SG	Boncuklu	Turkey	37.75191	32.864901	WISP+Shotgun	..	3.95	1077088	F	..	..	K1a	..	..	..	..	..	..	..	minus	..	PASS (literature)	No	NA	NA	NA	0	0	1
Tep003.SG	Tep003	TP‚Äô09 16 K	petrous	2016	KilincCurrentBiology2016	..	8505	6635-6475 calBCE (7630¬±30 BP, Beta-410032)	Anatolia_TepecikCiftlik_N.SG	Tepecik Ciftlik	Turkey	38.172218	34.49387	WISP+Shotgun	..	0.652	548972	M	G2a2a	..	N1b1a	..	..	..	..	..	..	..	minus	..	PASS (literature)	No	NA	NA	NA	0	0	1
Loschbour_published.DG	I0001	Loschbour	tooth	2014	LazaridisNature2014	Krause, Johannes	8050	6210-5990 calBCE (7205¬±50 BP, OxA-7738)	Luxembourg_Loschbour_published.DG	Echternach	Luxembourg	49.81	6.4	Shotgun.diploid	..	22	1139327	M	I2a1b	..	U5b1a	..	..	..	..	..	..	..	half	..	PASS (literature)	No	NA	NA	NA	0	1	0
Stuttgart_published.DG	I0018	LBK380(Stuttgart)	tooth	2014	LazaridisNature2014	Krause, Johannes	7140	5310-5070 calBCE (6246¬±30 BP, MAMS-24635)	Germany_EN_LBK_Stuttgart_published.DG	Stuttgart-Muehlhausen, Viesenhaeuser Hof	Germany	48.78	9.18	Shotgun.diploid	..	19	1130723	F	..	..	T2c1d1	..	..	..	..	..	..	..	..	..	PASS (SGDP, Fully Public)	No	NA	NA	NA	0	0	1
Bar8.SG	Bar8	M10-106	petrous	2016	HofmanovaPNAS2016	..	8071	6212-6030 calBCE (7238¬±38 BP, UBA-29837)	Anatolia_N.SG	Northwest Anatolia, Marmara, Barcƒ±n	Turkey	40.3037	29.6085	Shotgun	..	6.93	1141733	F	..	..	K1a2	..	..	..	..	..	..	..	minus	..	PASS (literature)	source Neolithic Anatolian	0.946760978429789	0	0.0532390215702107	0	0	1
Klei10.SG	Klei10	Klei10	petrous	2016	HofmanovaPNAS2016	..	6063	4230-3995 calBCE (5559¬±22 BP, MAMS-23038)	Greece_LN.SG	Kleitos	Greece	..	..	Shotgun	..	2.195	1038456	M	G2a2a1a2	..	K1a2	..	..	..	..	..	..	..	minus	..	PASS (literature)	No	1.00475441266581	0	-0.00475441266581027	0	0	1
Pal7.SG	Pal7	Pal7	petrous	2016	HofmanovaPNAS2016	..	6351	4452-4350 calBCE (5559¬±29 BP, MAMS-23037)	Greece_LN.SG	Paliambela	Greece	..	..	Shotgun	..	1.325	839338	F	..	..	J1c1	..	..	..	..	..	..	..	minus	..	PASS (literature)	No	0.984331371604388	0	0.0156686283956118	0	0	1
Rev5.SG	Rev5	Rev5	petrous	2016	HofmanovaPNAS2016	..	8301	6438-6264 calBCE (7505¬±25 BP, MAMS-23036)	Greece_N.SG	Revenia	Greece	..	..	Shotgun	..	1.101	727671	F	..	..	X2b	..	..	..	..	..	..	..	minus	..	PASS (literature)	No	0.984881622025538	0	0.0151183779744625	0	0	1
GoyetQ116-1_published	GoyetQ116-1	GoyetQ116-1	bone (long bone)	2016	FuNature2016	Krause, Johannes	34795	33210-32480 calBCE (30880+170-160 BP, GrA-46175)	Belgium_UP_GoyetQ116_1_published_all	Troisieme caverne of Goyet cave	Belgium	50.446	5.008	1240K	2	1.046	780462	M	C1a2	..	M	..	..	..	..	..	..	..	minus,half	GA63snp,MA167snp	PASS (manual.QC)	No	NA	NA	NA	0	1	0
I0157.SG	I0157	Hinxton12881, skeleton241, HS1	tooth	2016	SchiffelsNatureCommunications2016	Haak, Wolfgang	1232	666-770 calCE (1288¬±25 BP, OxA-29574)	England_Saxon.SG	England, East Anglia, Hinxton	Great Britain	52.08	0.18	Shotgun	1	3.919	1075331	F	..	..	H2a2b1	..	..	..	..	..	..	..	plus	..	PASS (literature)	No	0.226675873482313	0.773324126517687	0	0	1	0
I0159.SG	I0159	Hinxton12883, skeleton5518, HS2	tooth	2016	SchiffelsNatureCommunications2016	Haak, Wolfgang	1247	631-776 calCE (1320¬±45 BP, OxA-X-2565-12)	England_Saxon.SG	England, East Anglia, Hinxton	Great Britain	52.08	0.18	Shotgun	1	2.893	1053950	F	..	..	K1a4a1a2b	..	..	..	..	..	..	..	plus	..	PASS (literature)	No	0.205673996382048	0.794326003617952	0	0	1	0
I0160.SG	I0160	Hinxton12884, skeleton1231, HI2	tooth	2016	SchiffelsNatureCommunications2016	Haak, Wolfgang	1995	170 calBCE - 80 calCE (2029¬±49 BP, Wk - 12599)	England_LIA.SG	England, East Anglia, Hinxton	Great Britain	52.08	0.18	Shotgun	1	8.439	1172478	M	R1b1a1a2a1a2c1g2a1a	..	H1ag1	..	..	..	..	..	..	..	plus	..	PASS (literature)	No	0.262274463556454	0.737725536443546	0	0	1	0
I0769.SG	I0769	Oakington15558, Grave82(1779), O1	tooth	2016	SchiffelsNatureCommunications2016	Haak, Wolfgang	1455	420-570 calCE (1560¬±30 BP, Beta-397731)	England_Saxon.SG	England, South Cambridgeshire, Oakington	Great Britain	52.26136	0.06869	Shotgun	1	1.998	934424	F	..	..	U5a2a1	..	..	..	..	..	..	..	half	..	PASS (literature)	No	0.208838740326684	0.791161259673316	0	0	1	0
I0774.SG	I0774	Oakington15570, Grave96(1882), O3	tooth	2016	SchiffelsNatureCommunications2016	Haak, Wolfgang	1483	395-540 calCE (1600¬±30 BP, Beta-397733)	England_Saxon.SG	England, South Cambridgeshire, Oakington	Great Britain	52.26136	0.06869	Shotgun	1	5.418	1129556	F	..	..	T2a1a	..	..	..	..	..	..	..	half	..	PASS (literature)	No	0.262754279453352	0.737245720546648	0	0	1	0
I0777.SG	I0777	Oakington15577, Burial7(1663), O4	tooth	2016	SchiffelsNatureCommunications2016	Haak, Wolfgang	1478	400-545 calCE (1590¬±30 BP, Beta-397734)	England_Saxon.SG	England, South Cambridgeshire, Oakington	Great Britain	52.26136	0.06869	Shotgun	1	4.815	1123743	F	..	..	H1at1	..	..	..	..	..	..	..	half	..	PASS (literature)	No	0.231561569848637	0.768438430151363	0	0	1	0
I0789.SG	I0789	Linton15579, Skeleton270, L	tooth	2016	SchiffelsNatureCommunications2016	Haak, Wolfgang	2155	360-50 calBCE (2155¬±35 BP, SUERC-14246)	England_IA.SG	England, Linton	Great Britain	52.0991	0.277	Shotgun	1	0.752	590336	F	..	..	H1e	..	..	..	..	..	..	..	half	..	PASS (literature)	No	NA	NA	NA	0	1	0
I2636	I2636	GENSCOT08	petrous	2018	OlaldeNature2018	Armit, Ian	5390	3519-3361 calBCE (4651¬±33 BP, SUERC-68640)	Scotland_N	Scotland, Holm of Papa Westray North	Great Britain	59.35	-2.873	1240K	2	6.846	848224	F	..	..	V	..	..	..	..	..	..	..	..,..	S2636.E1.L2,S2636.E2.L2(library doesn't exist)	PASS	No	0.759328837936322	0	0.240671162063678	0	1	0
Bul4	Bul4	Mound 2 grave 1	tooth	2018	MathiesonNature2018	Krause, Johannes	4906	3012-2900 calBCE (4333¬±20 BP, MAMS-26834)	Bulgaria_EBA_Yamnaya_o	Nova Zagora, Mednikarovo	Bulgaria	42.4296241	25.8983541	1240K	..	0.75	372047	M	I2a2a1b1b	..	..	..	..	..	..	..	..	..	plus	..	PASS (finds EEF ancestry)	No	NA	NA	NA	0	0	1
Bul6	Bul6	Barrow 5, Structure 3, Individual 1	tooth	2018	MathiesonNature2018	Krause, Johannes	4450	3400-1600 BCE	Bulgaria_BeliBreyag_EBA	Nova Zagora, Beli Breyag	Bulgaria	42.429624	25.898354	1240K	..	0.823	370439	M	I2a2	..	..	..	..	..	..	..	..	..	plus	..	PASS	No	0.656322816229066	0.343677183770934	0	0	0	1
I2416	I2416	53535_25004	tooth	2018	OlaldeNature2018	Barclay, Alastair	4285	2470-2200 calBCE [2460-2200 calBCE (3845¬±27 BP, OxA-13624), 2470-2285 calBCE (3830¬±30 BP, Beta-432804)]	England_BellBeaker	England, Wiltshire, Amesbury Down	Great Britain	51.168023	-1.7725402	1240K	1	0.126	136956	M	R1b1a1a2a1a	412	K1b1a1	[0.997,1.000]	0.076	0.453	52	n/a (<200 SNPs)	n/a (<200 SNPs)	n/a (<200 SNPs)	half	S2416.E1.L1	PASS (Xcontam=0.083 andXcontamZ=1)	No	NA	NA	NA	0	1	0
I2418	I2418	56240_6033	tooth	2018	OlaldeNature2018	Barclay, Alastair	4270	2440-2200 calBCE (3835¬±25 BP, NZA-32788)	England_BellBeaker	England, Wiltshire, Amesbury Down	Great Britain	51.168023	-1.7725402	1240K	1	1.411	656573	F	..	735	K1a4a1	[0.997,1.000]	0.042	0.01	4975	..	..	..	half	S2418.E1.L1	PASS	No	0.204274828953959	0.795725171046041	0	0	1	0
I2427	I2427	32	tooth (molar)	2018	MathiesonNature2018	Gaydarska, Bisserka	6340	4445-4335 calBCE (5520¬±30 BP, Beta-432805)	Bulgaria_C	Sushina	Bulgaria	43.05888889	26.76722222	1240K	1	1.492	661216	F	..	208	H1j	[0.966,0.980]	..	0.012	5133	..	..	..	half	S2427.E1.L1	PASS	No	0.897265164291486	0	0.102734835708514	0	0	1
I2431	I2431	41	tooth (molar)	2018	MathiesonNature2018	Gaydarska, Bisserka	6615	4725-4605 calBCE (5820¬±30 BP, Beta-432807)	Bulgaria_C	Ivanovo	Bulgaria	43.09916667	26.71944444	1240K	1	2.444	738279	M	G2a2b2a1a1c1a	358	N1b1	[0.991,0.997]	0.048	0.426	3935	0.007967	5.159439436	[0.005,0.011]	half	S2431.E1.L1	PASS (Xcontam=0.008)	No	0.835529435666261	0	0.164470564333739	0	0	1
I2433	I2433	5.1	bone	2018	MathiesonNature2018	Caramelli, David	4950	3100-2900 BCE (mother to directly dated I2407: 3095-2915 calBCE (4390¬±30 BP, Beta-430714)	Poland_Globular_Amphora	Kierzkowo	Poland	52.85	17.88333333	1240K	1	0.97	528330	F	..	506	H28	[0.992,0.999]	0.078	0.008	3301	..	..	..	half	S2433.E1.L1	PASS	No	0.574782112116774	0.425217887883226	0	0	1	0
I2440	I2440	7.6	bone (long bone)	2018	MathiesonNature2018	Caramelli, David	4950	3100-2900 BCE (father to directly dated I2407: 3095-2915 calBCE (4390¬±30 BP, Beta-430714)	Poland_Globular_Amphora	Kierzkowo	Poland	52.85	17.88333333	1240K	1	0.196	189493	M	I	50.1	H1b	[0.980,0.998]	..	0.455	127	n/a (<200 SNPs)	n/a (<200 SNPs)	n/a (<200 SNPs)	half	S2440.E1.L1	PASS	No	NA	NA	NA	0	1	0
I2441	I2441	8.5	bone	2018	MathiesonNature2018	Caramelli, David	5050	3400-2800 BCE	Poland_Globular_Amphora	Kierzkowo	Poland	52.85	17.88333333	1240K	1	0.752	510373	M	I2a2a1b	445	K1b1a1	[0.990,0.996]	0.104	0.428	851	0.009772	2.387612756	[0.002,0.018]	half	S2441.E1.L1	PASS	No	NA	NA	NA	0	1	0
I2457	I2457	65530_13382	tooth	2018	OlaldeNature2018	Barclay, Alastair	4066	2200-2031 calBCE [2480-2280 calBCE (3890¬±30 BP, SUERC-36210) ignored because it is an outlier from the daughter I2600, 2200-2031 calBCE (3717¬±28 BP, SUERC-69975)]	England_C_EBA	England, Wiltshire, Amesbury Down	Great Britain	51.168023	-1.7725402	1240K	1	2.715	718630	M	R1b1a1a2a1a2c	530	I4a	[0.994,1.000]	0.061	0.426	3983	0.004266	3.703954531	[0.002,0.007]	half	S2457.E1.L1	PASS (Xcontam=0.005)	No	0.171691527484863	0.828308472515137	0	0	1	0
I2459	I2459	85684_62014	petrous	2018	OlaldeNature2018	Barclay, Alastair	4250	2460-2140 calBCE (3829¬±30 BP, SUERC-54823)	England_BellBeaker	England, Wiltshire, Amesbury Down	Great Britain	51.168023	-1.7725402	1240K	1	1.33	519046	F	..	334	T2a1a	[0.991,0.997]	0.076	0.014	3634	..	..	..	half	S2459.E1.L1	PASS	No	0.124921727968687	0.875078272031313	0	0	1	0
I2478	I2478	T1 ind b Us 9	petrous	2018	OlaldeNature2018	Caramelli, David	4018	2195-1940 calBCE (3671¬±40 BP, LTL-5035A)	Italy_North_BellBeaker	Emilia Romagna, Parma, Via Guidorossi	Italy	44.78	10.29	1240K	1	1.178	622069	M	R1b1a1a2a1a2	246	K	[0.960,0.974]	0.124	0.426	1800	0.007639	3.242178282	[0.003,0.012]	half	S2478.E1.L1	PASS (Xcontam=0.01, mtcontam=0.968)	No	0.492622946354913	0.507377053645087	0	0	0	1
I1310	I1310	E-459_No148	tooth	2019	OlaldeScience2019	Lalueza-Fox, Carles	3650	2000-1400 BCE [1930-1634 calBCE (3465¬±60 BP, UBAR-697), 1867-1526 calBCE (3370¬±50 BP, UBAR-670), 1744-1461 calBCE (3305¬±55 BP, UBAR-671), 1877-1526 calBCE (3380¬±60 BP, UBAR-672), four dates of the whole stratigraphy of the site]	Iberia_BA	Barcelona, Sabadell, Can Roquetes	Spain	41.5373	2.1329	1240K	1	0.539	414591	F	..	63.6	U5b1c	[0.980,0.993]	..	0.01	1211	..	..	..	half	S1310.E1.L1	PASS	No	NA	NA	NA	0	0	1
I1302	I1302	MIR24	tooth	2015	MathiesonNature2015	Lalueza-Fox, Carles	4573	2900-2346 BCE [2568-2346 calBCE (3950¬±30 BP, Beta-416457), 2857-2496 calBCE (4080¬±30 BP, Beta-416456), 2865-2575 calBCE (4110¬±30 BP, Beta-416458), 2900-2679 calBCE (4210¬±30 BP, Beta-416455), based on dates of other El Mirador samples)	Iberia_C_father.or.son.I1314	Burgos, Atapuerca, El Mirador Cave	Spain	42.33333333	-3.5	1240K	1	0.063	70661	M	G2a2b2b	53.4	J2b1a3	[0.991,0.999]	..	0.42	13	n/a (<200 SNPs)	n/a (<200 SNPs)	n/a (<200 SNPs)	half	S1302.E1.L1	PASS	No	NA	NA	NA	0	0	1
I1314	I1314	MIR26	tooth	2015	MathiesonNature2015	Lalueza-Fox, Carles	4573	2900-2346 BCE [2568-2346 calBCE (3950¬±30 BP, Beta-416457), 2857-2496 calBCE (4080¬±30 BP, Beta-416456), 2865-2575 calBCE (4110¬±30 BP, Beta-416458), 2900-2679 calBCE (4210¬±30 BP, Beta-416455), based on dates of other El Mirador samples)	Iberia_C	Burgos, Atapuerca, El Mirador Cave	Spain	42.33333333	-3.5	1240K	1	0.268	220329	M	G2a2b2b1a1	119	J2a1a1	[0.998,1.000]	..	0.513	145	n/a (<200 SNPs)	n/a (<200 SNPs)	n/a (<200 SNPs)	half	S1314.E1.L1	QUESTIONABLE (formalXcontam=0.033 but too few SNPs to do much)	No	NA	NA	NA	0	0	1
I1272	I1272	MIR2	tooth	2015	MathiesonNature2015	Lalueza-Fox, Carles	4627	2857-2496 calBCE (4080¬±30 BP, Beta-416456)	Iberia_C	Burgos, Atapuerca, El Mirador Cave	Spain	42.33333333	-3.5	1240K	1	0.977	578928	F	..	810	K1b1a	[0.995,0.999]	..	0.011	2551	..	..	..	half	S1272.E1.L1	PASS	No	0.730475281916795	0	0.269524718083205	0	0	1
I1281	I1281	MIR18	tooth	2015	MathiesonNature2015	Lalueza-Fox, Carles	4670	2865-2575 calBCE (4110¬±30 BP, Beta-416458)	Iberia_C	Burgos, Atapuerca, El Mirador Cave	Spain	42.33333333	-3.5	1240K	1	1.575	623901	F	..	419	H1t	[0.997,1.000]	0.114	0.013	3811	..	..	..	half	S1281.E1.L1	PASS	No	0.735471159269366	0	0.264528840730634	0	0	1
I1300	I1300	MIR22	tooth	2015	MathiesonNature2015	Lalueza-Fox, Carles	4573	2900-2346 BCE [2568-2346 calBCE (3950¬±30 BP, Beta-416457), 2857-2496 calBCE (4080¬±30 BP, Beta-416456), 2865-2575 calBCE (4110¬±30 BP, Beta-416458), 2900-2679 calBCE (4210¬±30 BP, Beta-416455), based on dates of other El Mirador samples)	Iberia_C	Burgos, Atapuerca, El Mirador Cave	Spain	42.33333333	-3.5	1240K	1	2.792	779093	F	..	726	K1a2a	[0.996,1.000]	0.083	0.009	6698	..	..	..	half	S1300.E1.L1	PASS	No	0.749435263178039	0	0.250564736821961	0	0	1
I0843	I0843	LB2	bone (phalanx)	2019	OlaldeScience2019	Lalueza-Fox, Carles	7853	6010-5796 calBCE (7030¬±50 BP, Beta-226473)	Iberia_HG_brother.I0585	Leon, La Brana-Arintero	Spain	42.911	-5.3778	1240K	1	4.007	1018252	M	C1a2	138	U5b2c1	[0.991,0.998]	0.112	0.398	5113	0.004281	3.472923608	[0.002,0.007]	half	S0843.E1.L1	PASS (Xcontam=0.007)	No	0.0452815276839328	0	0.954718472316067	0	0	1
I0585	I0585	LaBrana1	tooth	2014	MathiesonNature2015 (1240k of same same sample with shotgun in Olalde2014)	Lalueza-Fox, Carles	7815	5983-5747 calBCE (6980¬±50 BP, Beta-226472)	Iberia_HG	Leon, La Brana-Arintero	Spain	42.911	-5.3778	1240K	1	19.536	976082	M	C1a2	1490	U5b2c1	[0.985,0.994]	..	..	..	..	..	..	half	S0585.E1.L1	PASS (Xcontam=0.004)	No	0.0559549444618372	0	0.944045055538163	0	0	1
I0560	I0560	QLB18A	tooth	2015	MathiesonNature2015 (1240k of same same sample with 390k in HaakLazaridis2015)	Haak, Wolfgang	5458	3640-3376 calBCE (4745¬±52 BP, Erl-7856)	Germany_MN_Baalberge	Quedlinburg Site IX	Germany	51.792	11.142	1240K	1	0.407	375978	F	..	79.9	T2e1	..	..	..	..	..	..	..	half	S0560.L1	PASS	No	0.516890843120974	0.483109156879026	0	0	1	0
I0781	I0781	Yunatsite78	bone	2018	MathiesonNature2018	Haak, Wolfgang	6400	4528-4371 calBCE (5632¬±24 BP, MAMS-28134)	Bulgaria_C	Yunatsite	Bulgaria	42.232227	24.262688	1240K	2	0.557	461034	F	..	..	K1a	..	..	..	..	..	..	..	plus	S0781.L1,S0782.L1	PASS (missing.mt.metrics)	No	0.0412848609748503	0	0.95871513902515	0	0	1
I0108	I0108	ROT6	tooth	2015	MathiesonNature2015 (1240k of same same sample with 390k in HaakLazaridis2015)	Haak, Wolfgang	4387	2575-2299 calBCE (3953¬±47 BP, Erl-8710)	Germany_BellBeaker	Rothenschirmbach	Germany	51.45	11.54	1240K	3	1.197	735474	F	..	..	H5a3	..	..	..	..	..	..	..	plus,half,plus	S0108.L1,S0816.L1,S1217.L1	PASS	No	0.855919821539931	0	0.144080178460069	0	1	0
I0462	I0462	Roy5	tooth	2018	OlaldeNature2018	Haak, Wolfgang	4406	2566-2346 calBCE (3950¬±26 BP, MAMS-25936)	Iberia_BellBeaker_o	Burgos, Arroyal I	Spain	42.4	-3.75	1240K	1	0.029	32916	F	..	235	K1a+195	[0.998,1.000]	..	..	..	..	..	..	half	S0657.L1	PASS	No	NA	NA	NA	0	0	1
I0459	I0459	Roy2	tooth	2018	OlaldeNature2018	Haak, Wolfgang	4350	2600-2200 BCE (based on other direct dates from the same site)	Iberia_BellBeaker	Burgos, Arroyal I	Spain	42.4	-3.75	1240K	1	0.658	527866	F	..	419	U5b2b	[0.996,1.000]	..	..	..	..	..	..	half	S0654.L1	PASS	No	NA	NA	NA	0	0	1
I0823	I0823	10360A	tooth	2018	OlaldeNature2018	Haak, Wolfgang	4350	2800-2000 BCE	Iberia_BellBeaker	Barcelona, Cerdanyola, Paris Street	Spain	41.49194444	2.138888889	1240K	1	0.054	60463	F	..	86.8	H1	[0.990,0.997]	0.082	0	..	..	..	..	half	S0823.L1	PASS	No	1.03327456469035	-0.0332745646903455	0	0	0	1
I0059	I0059	BZH6	tooth	2015	MathiesonNature2015 (1240k of same same sample with 390k in HaakLazaridis2015)	Haak, Wolfgang	4188	2337-2138 calBCE (3796¬±30 BP, MAMS-21486)	Germany_LN_BenzigerodeHeimburg	Benzingerode-Heimburg	Germany	51.82	10.91	1240K	3	1.303	725307	F	..	..	H1	..	..	..	..	..	..	..	plus,half,plus	S0228.L1,S0813.L1,S1230.L1	PASS	No	0.516890843120974	0.483109156879026	0	0	1	0
I1540	I1540	ESP28	tooth	2015	MathiesonNature2015	Haak, Wolfgang	4225	2500-2050 BCE	Germany_CordedWare_o	Esperstedt	Germany	51.42	11.68	1240K	1	0.298	285866	M	R1a1	314	J1c5	[0.997,1.000]	..	..	..	..	..	..	half	S1540.L1	PASS	No	NA	NA	NA	0	1	0
I0797	I0797	KAR16A	tooth	2015	MathiesonNature2015	Haak, Wolfgang	7125	5500-4850 BCE	Germany_EN_LBK	Karsdorf	Germany	51.28305556	11.65	1240K	1	0.087	94125	M	T1a	123	H46b	[0.997,1.000]	..	..	..	..	..	..	half	S0797.L1	PASS	No	0.20428189405355	0	0.79571810594645	0	1	0
I0795	I0795	KAR6	tooth	2015	MathiesonNature2015 (1240k of same same sample with 390k in HaakLazaridis2015)	Haak, Wolfgang	7079	5217-5041 calBCE (6174¬±29 BP, MAMS-22823)	Germany_EN_LBK	Karsdorf	Germany	51.28305556	11.65	1240K	1	0.097	104752	M	CT	151	H1 or H1au1b	[0.975,0.987]	..	0.584	..	..	..	..	half	S0795.L1	PASS	No	0.32565907682376	0.67434092317624	0	0	1	0
I0800	I0800	SALZ57A	tooth	2017	LipsonNature2017	Haak, Wolfgang	5171	3345-3097 calBCE (4498¬±27 BP, KIA-31459)	Germany_MN_Salzmuende	Salzm√ºnde-Schiepzig	Germany	51.53305556	11.83305556	1240K	1	0.021	23827	F	..	153	H3+152C!	[0.998,1.000]	..	..	..	..	..	..	half	S0800.L1	PASS	No	0.919911846415876	0	0.0800881535841244	0	1	0
I0117	I0117	ESP29	tooth	2015	MathiesonNature2015 (1240k of same same sample with 390k in HaakLazaridis2015)	Haak, Wolfgang	4106	2272-2039 calBCE (3743¬±25 BP, MAMS-21496)	Germany_EBA_Unetice	Esperstedt	Germany	51.42	11.68	1240K	3	1.902	843093	F	..	..	I3a	..	..	..	..	..	..	..	plus,half,plus	S0117.L1,S0819.L1,S1219.L1	PASS (mtcontam=0.97-0.979)	No	0.981762699867477	0	0.0182373001325231	0	1	0
I0011	I0011	Motala1	tooth	2015	MathiesonNature2015 (1240k of same same sample with 390k in HaakLazaridis2015)	Krause, Johannes	7569	5721-5516 calBCE (6701¬±64 BP, Ua-42116)	Sweden_HG_Motala	Motala, Kanaljorden	Sweden	58.535	15.046	1240K	1	1.03	621320	F	..	..	U5a1	..	..	..	..	..	..	..	plus	aL0011	PASS	No	0.0250490332994387	0	0.974950966700561	0	1	0
I0012	I0012	Motala2	tooth	2015	MathiesonNature2015 (1240k of same same sample with 390k in HaakLazaridis2015)	Krause, Johannes	7595	5714-5575 calBCE (6734¬±30 BP, Ua-51722)	Sweden_HG_Motala	Motala, Kanaljorden	Sweden	58.535	15.046	1240K	1	1.756	787312	M	I2c	..	U2e1	..	..	..	..	..	..	..	plus	aL0012	PASS (Xcontam=0.004)	No	-0.665347398899365	1.66534739889937	0	0	1	0
I0017	I0017	Motala12	tooth	2014	MathiesonNature2015 (1240k of same same sample with 390k in HaakLazaridis2015)	Krause, Johannes	7626	5721-5631 calBCE (6773¬±30 BP, Ua-51723)	Sweden_HG_Motala	Motala, Kanaljorden	Sweden	58.535	15.046	1240K	1	4.391	920441	M	I2a1b2a1	..	U2e1	..	..	..	..	..	..	..	plus	aL0017	PASS (Xcontam=0.004)	No	0.0412848609748503	0	0.95871513902515	0	1	0
I1388	I1388	9-Grave1	tooth (molar)	2018	OlaldeNature2018	Lemercier, Olivier	4246	2456-2135 calBCE (3805¬±40 BP, Lyon-3099)	France_BellBeaker_lowSteppe	Haute-Savoie, Marlens, Sur les Barmes	France	45.46	6.213	1240K	1	0.426	375748	M	R1b1a1a2a1a	611	H	[0.998,1.000]	0.048	0.435	227	-0.002077	-1.7216726	[0,0]	half	S1388.E1.L1	PASS	No	0.126342180404186	0.873657819595814	0	0	0	1
I1382	I1382	3-Grave515	tooth	2018	OlaldeNature2018	Lemercier, Olivier	4236	2435-2136 calBCE (3805¬±35 BP, GrA-4468)	France_BellBeaker	Moselle, Mondelange, PAC de la Sente	France	49.153	6.102	1240K	1	1.221	607837	M	R1b1a1a2a1a2	124	U5a2c3a	[0.993,0.999]	0.083	0.433	1420	0.004943	2.158592578	[0,0.009]	half	S1382.E1.L1	PASS (Xcontam=0.005)	No	0.288682672982514	0.711317327017486	0	0	1	0
I1381	I1381	2-Grave487	tooth	2018	OlaldeNature2018	Lemercier, Olivier	4100	2400-1900 BCE	France_BellBeaker	Moselle, Mondelange, PAC de la Sente	France	49.153	6.102	1240K	1	1.554	690979	M	R1b1a1a2a1a	587	H	[0.998,1.000]	0.099	0.423	1835	0.012765	4.384309359	[0.007,0.018]	half	S1381.E1.L1	PASS (Xcontam=0.01)	No	0.352561081777171	0.647438918222829	0	0	1	0
I1390	I1390	11-Grave68	tooth	2018	OlaldeNature2018	Lemercier, Olivier	4383	2566-2299 calBCE [2566-2524 calBCE (3910¬±35 BP, Poz-41227), 2489-2299 calBCE (3875¬±35 BP, Poz-41226)]	France_BellBeaker	Haut-Rhin, Sierentz, Les Villas d'Aurele	France	47.39	7.271	1240K	1	0.592	449568	M	R1b1a1a2a1a2	174	X2b4a	[0.998,1.000]	0.12	0.436	453	0.005099	1.07624405	[0,0.014]	half	S1390.E1.L1	PASS	No	0.908926369093745	0	0.0910736309062553	0	0	1
I1508	I1508	HUNG276, KO2	petrous	2014	MathiesonNature2015 (capture of same sample shotgunned in Gamba2014)	Pinhasi, Ron	7590	5710-5570 calBCE (6726¬±35 BP, OxA-28101)	Hungary_EN_Koros	Beretty√≥√∫jfalu-Morotva-Liget	Hungary	47.318741	21.527443	1240K	1	0.914	565253	F	..	147	K	[0.982,0.992]	0.185	0.013	2664	..	..	..	half	S1508.E1.L1	PASS	No	0.599919536334873	0	0.400080463665127	0	1	0
I1500	I1500	HUNG372, NE5	petrous	2014	MathiesonNature2015 (capture of same sample shotgunned in Gamba2014)	Pinhasi, Ron	7050	5210-4990 calBCE (6164¬±64 BP,OxA-23763)	Hungary_MN_ALPc	Kompolt-Kigyoser	Hungary	47.167	20.833	1240K	1	4.246	830691	M	C1a2	528	J1c1	[0.991,0.997]	0.12	0.419	5048	0.006035	5.464292861	[0.004,0.008]	half	S1500.E1.L1	PASS (Xcontam=0.008)	No	0.855919821539931	0	0.144080178460069	0	1	0
I1102	I1102	M11-354	petrous	2015	MathiesonNature2015	Pinhasi, Ron	8300	6500-6200 BCE	Anatolia_N	Northwest Anatolia, Marmara, Barcƒ±n	Turkey	40.3037	29.6085	1240K	1	0.55	414820	M	C1a2	152	K1a3a	[0.997,1.000]	0.244	0.431	448	0.018832	2.33749814	[0.003,0.035]	half	S1102.E1.L1	PASS (Xcontam=0.015)	No	NA	NA	NA	0	0	1
I1099	I1099	L11-5-488	petrous	2015	MathiesonNature2015	Pinhasi, Ron	8300	6500-6200 BCE	Anatolia_N	Northwest Anatolia, Marmara, Barcƒ±n	Turkey	40.3037	29.6085	1240K	1	0.827	544031	M	G2a2a1a2a	376	T2	[0.997,1.000]	0.185	0.425	781	0.01152	2.293014169	[0.002,0.021]	half	S1099.E1.L1	PASS (Xcontam=0.017)	source Neolithic Anatolian	0.095957131908092	0	0.904042868091908	0	0	1
I1103	I1103	M11-S-350	petrous	2015	MathiesonNature2015	Pinhasi, Ron	8300	6500-6200 BCE	Anatolia_N	Northwest Anatolia, Marmara, Barcƒ±n	Turkey	40.3037	29.6085	1240K	1	1.135	607546	M	G2a2a1a2a	237	K1b1b1	[0.996,1.000]	0.213	0.425	1303	0.005283	1.852653875	[0,0.011]	half	S1103.E1.L1	PASS (Xcontam=0.009)	source Neolithic Anatolian	1.0187753599973	0	-0.0187753599973047	0	0	1
I1101	I1101	M11-352a	petrous	2015	MathiesonNature2015	Pinhasi, Ron	8300	6500-6200 BCE	Anatolia_N	Northwest Anatolia, Marmara, Barcƒ±n	Turkey	40.3037	29.6085	1240K	1	1.56	663312	M	H2	798	T2b	[0.997,1.000]	0.203	0.429	2011	0.007422	3.222817303	[0.003,0.012]	half	S1101.E1.L1	PASS (Xcontam=0.011)	source Neolithic Anatolian	0.934554058538464	0	0.065445941461536	0	0	1
I1097	I1097	BAR271 / M10-271	petrous	2015	MathiesonNature2015	Pinhasi, Ron	8288	6424-6251 calBCE (7475¬±30 BP, PSUAMS-2297)	Anatolia_N	Northwest Anatolia, Marmara, Barcƒ±n	Turkey	40.3037	29.6085	1240K	1	2.125	755758	M	G2a2b2a3	399	W1+119	[0.991,0.997]	0.162	0.421	2908	0.008951	4.447184775	[0.005,0.013]	half	S1097.E1.L1	PASS (Xcontam=0.011)	source Neolithic Anatolian	0.923895935750861	0	0.0761040642491389	1	0	1
I1096	I1096	BAR26 / M10-76	petrous	2015	MathiesonNature2015	Pinhasi, Ron	8300	6500-6200 BCE	Anatolia_N	Northwest Anatolia, Marmara, Barcƒ±n	Turkey	40.3037	29.6085	1240K	1	2.865	759115	M	I2c	531	N1a1a+152	[0.997,1.000]	0.184	0.42	3597	0.005182	3.775520464	[0.002,0.008]	half	S1096.E1.L1	PASS (Xcontam=0.007)	source Neolithic Anatolian	0.599919536334873	0	0.400080463665127	0	0	1
I1098	I1098	BAR99 / M10-352	petrous	2015	MathiesonNature2015	Pinhasi, Ron	8288	6422-6253 calBCE (7475¬±25 BP, PSUAMS-2947)	Anatolia_N	Northwest Anatolia, Marmara, Barcƒ±n	Turkey	40.3037	29.6085	1240K	1	2.994	780873	F	..	393	X2d	[0.994,0.999]	0.163	0.013	6840	..	..	..	half	S1098.E1.L1	PASS	source Neolithic Anatolian	0.80745014731451	0.19254985268549	0	0	0	1
I0745	I0745	M11-363	petrous	2015	MathiesonNature2015	Pinhasi, Ron	8251	6374-6227 calBCE (7405¬±30 BP, PSUAMS-2105)	Anatolia_N	Northwest Anatolia, Marmara, Barcƒ±n	Turkey	40.3037	29.6085	1240K	1	7.785	996769	M	H2	644	U8b1b1	[0.990,0.997]	..	0.542	..	..	..	..	half	S0745.E1.L1	PASS (Xcontam=0.008)	source Neolithic Anatolian	0.924810101251472	0	0.0751898987485278	0	0	1
I0746	I0746	L11-322	petrous	2015	MathiesonNature2015	Pinhasi, Ron	7930	6067-5892 calBCE (7110¬±50 BP, Poz-82177)	Anatolia_N	Northwest Anatolia, Marmara, Barcƒ±n	Turkey	40.3037	29.6085	1240K	1	8.465	1003994	M	G2a2b2a1a1c	1100	K1a	[0.989,0.995]	..	0.537	..	..	..	..	half	S0746.E1.L1	PASS (Xcontam=0.008)	source Neolithic Anatolian	0.956639426229864	0	0.0433605737701363	0	0	1
I0634	I0634	NG19/8, Grave 8 inv. K19	petrous	2018	MathiesonNature2018	Pinhasi, Ron	6557	4710-4504 calBCE (5760¬±40 BP, Poz-82185)	Serbia_EN	Vojvodina, Hrtkovci, Gomolova	Serbia	44.9	19.75	1240K	1	2.771	888440	M	G2a2a1a	587	K1a4	[0.991,0.998]	..	..	..	..	..	..	minus	S0634.E1.L1	PASS (Xcontam=0.006)	No	0.0466671028007942	0	0.953332897199206	0	0	1
I1131	I1131	NG21/10, Grave 10 inv. K21	petrous	2018	MathiesonNature2018	Pinhasi, Ron	6483	4605-4460 calBCE (5700¬±30 BP, Beta-432798)	Serbia_EN	Vojvodina, Hrtkovci, Gomolova	Serbia	44.9	19.75	1240K	1	2.922	776289	M	G2a2a1a	670	H	[0.995,1.000]	0.084	0.42	3721	0.004032	3.221852341	[0.002,0.006]	half	S1131.E1.L1	PASS (Xcontam=0.006)	No	0.694444056015036	0.305555943984964	0	0	0	1
I1499	I1499	HUNG86, NE3	petrous	2014	MathiesonNature2015 (capture of same sample shotgunned in Gamba2014)	Pinhasi, Ron	7060	5210-5010 calBCE (6185¬±34 BP, OxA-27732)	Hungary_MN_ALPc_Bukk	Garadna	Hungary	48.52	21.168	1240K	1	3.319	817728	F	..	320	X2b+226	[0.987,0.995]	0.162	0.012	7684	..	..	..	half	S1499.E1.L1	PASS	No	NA	NA	NA	0	1	0
I1502	I1502	HUNG370, BR1	petrous	2014	MathiesonNature2015 (capture of same sample shotgunned in Gamba2014)	Pinhasi, Ron	4035	2190-1980 calBCE (3686¬±28 BP,OxA-23799)	Hungary_EBA_Mako	Kompolt-Kigyoser	Hungary	47.167	20.833	1240K	1	0.687	795741	F	..	700	K1	[0.990,0.997]	0.117	0.013	7533	..	..	..	half	S1502.E1.L1	PASS	No	NA	NA	NA	1	1	0
I1497	I1497	HUNG353, CO1	petrous	2014	MathiesonNature2015 (capture of same sample shotgunned in Gamba2014)	Pinhasi, Ron	4750	2900-2700 calBCE (4421¬±27 BP, MAMS-14825)	Hungary_LateC_Baden	Apc-Berekalya I	Hungary	47.167	19.833	1240K	1	4.563	813947	F	..	445	H	[0.983,0.994]	0.112	0.012	8039	..	..	..	half	S1497.E1.L1	PASS	No	1.03327456469035	-0.0332745646903455	0	0	1	0
I1495	I1495	HUNG347, NE7	petrous	2014	MathiesonNature2015 (capture of same sample shotgunned in Gamba2014)	Pinhasi, Ron	6374	4491-4357 calBCE (5598¬±32 BP, MAMS-14819)	Hungary_LN_Lengyel	Apc-Berekalya I	Hungary	47.167	19.833	1240K	1	4.853	829966	M	I2a1	552	N1a1a+152	[0.995,0.999]	0.094	0.424	5332	0.004819	4.975207074	[0.003,0.007]	half	S1495.E1.L1	PASS (Xcontam=0.008)	No	0.929284622800625	0	0.0707153771993754	0	1	0
I1498	I1498	HUNG302, NE2	petrous	2014	MathiesonNature2015 (capture of same sample shotgunned in Gamba2014)	Pinhasi, Ron	7124	5291-5056 calBCE (6207¬±30 BP, OxA-27858)	Hungary_MN_ALPc	Debrecen Tocopart Erdoalja	Hungary	47.524728	21.58557	1240K	1	4.879	810430	F	..	465	H	[0.987,0.997]	0.124	0.013	7960	..	..	..	half	S1498.E1.L1	PASS	No	NA	NA	NA	0	1	0
I1507	I1507	HUNG345a, KO1	petrous	2014	MathiesonNature2015 (capture of same sample shotgunned in Gamba2014)	Pinhasi, Ron	7660	5780-5640 calBCE (6835¬±34 BP, OxA-23757)	Hungary_EN_HG_Koros	Tiszaszolos-Domah√°za	Hungary	47.559165	20.721246	1240K	1	5.103	800965	M	I2a1	480	R1b1	[0.981,0.991]	0.108	0.424	4944	0.004023	4.610254705	[0.002,0.006]	half	S1507.E1.L1	PASS (Xcontam=0.007)	No	0.20428189405355	0	0.79571810594645	0	1	0
I1504	I1504	HUNG381, BR2	petrous	2014	MathiesonNature2015 (capture of same sample shotgunned in Gamba2014)	Pinhasi, Ron	3140	1270-1110 calBCE (2769¬±24 BP, OxA-27859)	Hungary_LBA_Kyjatice	Ludas-Varju-Dulo	Hungary	47.82	19.95	1240K	1	1.332	687165	M	J2a1	320	K1a1a	[0.993,0.999]	0.102	0.428	1680	0.006687	2.696640632	[0.002,0.012]	half	S1504.E1.L1	PASS (Xcontam=0.009)	No	0.32565907682376	0.67434092317624	0	0	1	0
I1506	I1506	PF325, NE1	petrous	2014	MathiesonNature2015 (capture of same sample shotgunned in Gamba2014)	Pinhasi, Ron	7139	5306-5071 calBCE (6237¬±32 BP, OxA-27861)	Hungary_MN_ALPc	Polg√°r Ferenci h√°t	Hungary	47.846464	21.149429	1240K	1	1.517	704606	F	..	220	U5b2c	[0.981,0.992]	0.092	0.012	4688	..	..	..	half	S1506.E1.L1	PASS	No	0.919911846415876	0	0.0800881535841244	0	1	0
I1496	I1496	HUNG352, NE6	petrous	2014	MathiesonNature2015 (capture of same sample shotgunned in Gamba2014)	Pinhasi, Ron	7052	5211-4992 calBCE (6135¬±33 BP, MAMS-14821)	Hungary_MN_LBK	Apc-Berekalya I	Hungary	47.167	19.833	1240K	1	5.246	812201	M	C1a2	615	K1a3a3	[0.963,0.976]	0.077	0.424	5105	0.004332	4.925371302	[0.003,0.006]	half	S1496.E1.L1	PASS (Xcontam=0.006, mtcontam=0.97)	No	0.981762699867477	0	0.0182373001325231	0	1	0
I0676	I0676	MACE7, KV VIII, SE 513	petrous	2018	MathiesonNature2018	Pinhasi, Ron	7807	5979-5735 calBCE (6960¬±50 BP, Poz-82188)	Macedonia_N	Skopje, Sopi≈°te, Govrlevo	Macedonia	41.9	21.35	1240K	1	4.403	860846	M	G2a2b2b1	572	J1c1	[0.977,0.988]	..	0.537	..	..	..	..	half	S0676.E1.L1	PASS (Xcontam=0.006)	No	1.03286767105006	0	-0.032867671050059	0	0	1
I1505	I1505	PF839/1198, NE4	petrous	2014	MathiesonNature2015 (capture of same sample shotgunned in Gamba2014)	Pinhasi, Ron	7061	5211-5011 calBCE (6153¬±33 BP, OxA-28020)	Hungary_MN_ALPc	Polg√°r Ferenci h√°t	Hungary	47.846464	21.149429	1240K	1	3.494	769987	F	..	142	J1c5	[0.987,0.995]	..	0.012	..	..	..	..	half	S1505.E1.L1	PASS	No	NA	NA	NA	0	1	0
I1736	I1736	StPet11, site 8, collection 6285, individual 11	petrous	2018	MathiesonNature2018	Pinhasi, Ron	8109	6248-6070 calBCE (7320¬±40 BP, Poz-81154)	Ukraine_N	Vasil'evka	Ukraine	47.434167	35.276389	1240K	1	1.238	650136	F	..	216	U5b2b1	[0.983,0.992]	..	0.009	3431	..	..	..	half	S1736.E1.L1	PASS	No	-0.179686338117784	1.17968633811778	0	0	1	0
I1734	I1734	StPet7, site 4, collection 6285, individual 14	petrous	2018	MathiesonNature2018	Pinhasi, Ron	9202	7446-7058 calBCE (8190¬±60 BP, Poz-81129, date suspect because poor quality collagen)	Ukraine_N	Vasil'evka	Ukraine	47.434167	35.276389	1240K	1	4.048	764467	M	R1b1a(xR1b1a1a))	1010	U5b2	[0.988,0.995]	0.116	0.422	4072	0.005481	4.475049212	[0.003,0.008]	half	S1734.E1.L1	PASS (Xcontam=0.006)	No	0.126342180404186	0.873657819595814	0	0	1	0
I1738	I1738	StPet4, collection 6204, individual 4	petrous	2018	MathiesonNature2018	Pinhasi, Ron	7350	5473-5326 calBCE (6420¬±40 BP, Poz-81153)	Ukraine_N	Vovnigi	Ukraine	48.133333	35.083333	1240K	1	2.12	725220	M	I2a2a1b1b	503	U5a2+16294	[0.982,0.993]	0.11	0.421	2633	0.009146	4.509570634	[0.005,0.013]	half	S1738.E1.L1	PASS (Xcontam=0.007)	No	0.288682672982514	0.711317327017486	0	0	1	0
I1732	I1732	StPet3, collection 6204, individual 7	petrous	2018	MathiesonNature2018	Pinhasi, Ron	7239	5364-5213 calBCE (6300¬±40 BP, Poz-81130)	Ukraine_N	Vovnigi	Ukraine	48.133333	35.083333	1240K	1	2.552	733086	F	..	542	U4b	[0.984,0.992]	0.115	0.008	5864	..	..	..	half	S1732.E1.L1	PASS	No	0.352561081777171	0.647438918222829	0	0	1	0
Kostenki14.SG	Kostenki14	Kostenki14	..	2014	Seguin-OrlandoScience2014	..	37470	36730-34310 calBCE (33250¬±500 BP, OxA-X-2395-15)	Russia_Kostenki14.SG	Kostenki	Russia	51.23	39.3	Shotgun	..	2.806	1070534	M	C1b	..	..	..	..	..	..	..	..	..	minus	..	PASS (literature)	No	NA	NA	NA	0	1	0
Ajvide58.SG	Ajvide58	Ajvide58	..	2014	SkoglundScience2014	..	4700	2900-2600 BCE	Sweden_PWC_NHG.SG	Gotland, Stora Karlso	Sweden	57.5	18.55	Shotgun	..	2.312	1043030	M	I2a1b2	..	..	..	..	..	..	..	..	..	minus	..	PASS (literature)	No	-0.665347398899365	1.66534739889937	0	0	1	0
Gokhem2.SG	Gokhem2	Gokhem2	bone (long bone)	2014	SkoglundScience2014	..	4850	3050-2750 calBCE (4368¬±27 BP, UBA-14087)	Sweden_TRB_MN.SG	G√∂khem, Vastergotland	Sweden	58.175322	13.40677	Shotgun	..	1.549	739545	F	..	..	..	..	..	..	..	..	..	..	minus	..	PASS (literature)	No	0.570843574035716	0.429156425964284	0	0	1	0
Iceman.SG	Iceman	Iceman	..	2012	KellerNatureCommunications2012	..	5244	3484-3104 calBCE (4555¬±34 BP, ETH-8345.1-2)	Italy_North_MN_Iceman_contam.SG	Trentino-South Tyrol, Oetz valley	Italy	46.77	10.83	Shotgun	..	10.441	1162609	M	G2a2a1a2a1a	..	K1	..	..	..	..	..	..	..	minus	..	QUESTIONABLE_CRITICAL (literature, Xcontam=0.074 so normally this would be a FAIL)	No	0.860928728805511	0	0.139071271194489	0	0	1
RISE47.SG	RISE47	N 358 grave 3 skeleton 8	tooth	2015	AllentoftNature2015	..	3362	1499-1324 calBCE (3153¬±26 BP, OxA-28258)	Denmark_BA.SG	Sebber skole	Denmark	56.97	9.552	Shotgun	1	0.105	102112	M	R1b1a1a2	..	I	..	..	..	..	..	..	..	minus	RISE47	PASS (literature)	No	NA	NA	NA	0	1	0
RISE61.SG	RISE61	PMD 17, V, N chamber lower layer	tooth	2015	AllentoftNature2015	..	4622	2851-2492 calBCE (4071¬±27 BP, OxA-28296)	Denmark_MN_B.SG	Kyndel√∂se	Denmark	55.703	11.855	Shotgun	1	0.318	287949	M	R1a1a1	..	J1c4	..	..	..	..	..	..	..	minus	RISE61	PASS (literature)	No	NA	NA	NA	0	1	0
RISE71.SG	RISE71	PMD 57, I	tooth	2015	AllentoftNature2015	..	4060	2196-2023 calBCE (3701¬±26 BP, OxA-28269)	Denmark_LN.SG	Falsh√∂j	Denmark	56.676	10.034	Shotgun	1	0.26	198510	F	..	..	H3b	..	..	..	..	..	..	..	minus	RISE71	PASS (literature)	No	NA	NA	NA	0	1	0
RISE94.SG	RISE94	grave 26:I	tooth	2015	AllentoftNature2015	..	4497	2621-2472 calBCE (4025¬±30 BP, OxA-29033)	Sweden_BattleAxe.SG	Viby	Sweden	56.025	14.233	Shotgun	1	0.927	607380	M	R1a1a1	..	K1a2a	..	..	..	..	..	..	..	minus	RISE94	PASS (literature)	No	0.244377843370305	0.755622156629695	0	0	1	0
RISE97.SG	RISE97	grave 72(II)	tooth	2015	AllentoftNature2015	..	3905	2025-1885 calBCE (3590¬±29 BP, OxA-28986)	Sweden_LN.SG	Fredriksberg	Sweden	55.557	13.059	Shotgun	1	0.746	561162	F	..	..	K2a5	..	..	..	..	..	..	..	minus	RISE97	PASS (literature)	No	0.184243762461075	0.815756237538925	0	0	1	0
RISE98.SG	RISE98	grave 49, S skeleton	tooth	2015	AllentoftNature2015	..	4104	2275-2032 calBCE (3736¬±32 BP, OxA-28987)	Sweden_LN.SG	L Beddinge 56	Sweden	55.381	13.445	Shotgun	1	6.125	1089349	M	R1b1a1a2a1a1	..	K1b1a1	..	..	..	..	..	..	..	minus	RISE98	PASS (literature)	No	-0.179686338117784	1.17968633811778	0	0	1	0
RISE109.SG	RISE109	grave 1044	tooth	2015	AllentoftNature2015	..	3813	1954-1772 calBCE (3544¬±26 BP, UB-16557)	Poland_Unetice_EBA.SG	Wojkowice	Poland	50.98	17.068	Shotgun	1	0.215	205999	F	..	..	U4	..	..	..	..	..	..	..	minus	RISE109	PASS (literature)	No	0.159308369321037	0.840691630678963	0	0	1	0
RISE150.SG	RISE150	grave 02	bone	2015	AllentoftNature2015	..	3739	1885-1693 calBCE (3469¬±31 BP, Ua-42401)	Poland_Unetice_EBA.SG	Przeclawice	Poland	50.918	16.957	Shotgun	1	2.653	635649	F	..	..	U5a1b1	..	..	..	..	..	..	..	minus	RISE150	PASS (literature)	No	0.126342180404186	0.873657819595814	0	0	1	0
RISE174.SG	RISE174	grave 73	tooth	2015	AllentoftNature2015	..	1431	427-611 calCE (1521¬±38 BP, UBA-28275)	Sweden_IA.SG	Oxie 7	Sweden	55.545	13.098	Shotgun	1	2.776	640474	F	..	..	..	..	..	..	..	..	..	..	minus	RISE174	PASS (literature)	No	0.216404502891384	0.783595497108616	0	0	1	0
RISE175.SG	RISE175	barrow I grave 14:1	tooth	2015	AllentoftNature2015	..	3214	1395-1132 calBCE (3025¬±30 BP, OxA-28998)	Sweden_BA.SG	Abek√•s 1	Sweden	55.397	13.6	Shotgun	1	0.104	111000	M	I	..	T1a1	..	..	..	..	..	..	..	minus	RISE175	PASS (literature)	No	NA	NA	NA	0	1	0
RISE179.SG	RISE179	barrow I grave 5:1, gallery grave	tooth	2015	AllentoftNature2015	..	3843	2010-1776 calBCE (3556¬±28 BP, OxA-29193)	Sweden_LN.SG	Abek√•s 1	Sweden	55.397	13.6	Shotgun	1	0.045	50109	M	I	..	K1a3	..	..	..	..	..	..	..	minus	RISE179	PASS (literature)	No	NA	NA	NA	0	1	0
RISE247.SG	RISE247	ID 3437	bone	2015	AllentoftNature2015	AllentoftNature2015	3629	1746-1611 calBCE (3372¬±29 BP, OxA-29769)	Hungary_MBA_Vatya.SG	Sz√°zhalombatta-F√∂ldv√°r	Hungary	47.327	18.962	Shotgun	1	0.273	233887	M	I2a2a2a	..	H11a	..	..	..	..	..	..	..	minus	RISE247	PASS (literature)	No	0.146150843358859	0.853849156641141	0	1	1	0
RISE349.SG	RISE349	Grave # 33	tooth	2015	AllentoftNature2015	AllentoftNature2015	3859	2034-1784 calBCE (3588¬±34 BP, OxA-30987)	Hungary_Maros_EBA.SG	Battonya V√∂r√∂s Oktober	Hungary	46.356	20.985	Shotgun	1	0.082	92396	F	..	..	T2b3	..	..	..	..	..	..	..	minus	RISE349	PASS (literature)	No	NA	NA	NA	0	1	0
RISE374.SG	RISE374	Grave # 147	tooth	2015	AllentoftNature2015	AllentoftNature2015	3693	1866-1619 calBCE (3402¬±34 BP, OxA-30989)	Hungary_Maros_EBA.SG	Sz√∂reg, Sziv Utca	Hungary	46.22	20.199	Shotgun	1	0.149	143488	M	G2a2a1a2a	..	T2b	..	..	..	..	..	..	..	minus	RISE374	PASS (literature)	No	NA	NA	NA	0	1	0
RISE434.SG	RISE434	..	tooth	2015	AllentoftNature2015	..	4705	2880-2630 calBCE (4161¬±34 BP, UBA-27946)	Germany_CordedWare.SG	Tiefbrunn	Germany	48.932	12.259	Shotgun	1	0.1	109337	M	R1	..	U4	..	..	..	..	..	..	..	minus	RISE434	PASS (literature)	No	NA	NA	NA	0	0	1
RISE479.SG	RISE479	ID 1129/1706 Q3 (P23)	bone	2015	AllentoftNature2015	AllentoftNature2015	3700	2000-1500 BCE	Hungary_MBA_Vatya.SG	Erd 4	Hungary	47.341	18.896	Shotgun	1	1.4	861756	M	I2a2a1a2a2	..	T2b	..	..	..	..	..	..	..	minus	RISE479	PASS (literature)	No	0.288682672982514	0.711317327017486	0	0	1	0
RISE483.SG	RISE483	ID 106/159 Q2 (P27)	bone	2015	AllentoftNature2015	AllentoftNature2015	3700	2000-1500 BCE	Hungary_MBA_Vatya.SG	Erd 4	Hungary	47.341	18.896	Shotgun	1	0.121	130881	F	..	..	H2a1	..	..	..	..	..	..	..	minus	RISE483	PASS (literature)	No	NA	NA	NA	0	1	0
RISE487.SG	RISE487	T56	tooth	2015	AllentoftNature2015	..	5245	3483-3107 calBCE (4557¬±28 BP, OxA-X-2621)	Italy_North_Remedello_C.SG	Lombardy, Remedello di Sotto	Italy	45.26	10.379	Shotgun	1	0.223	233950	M	I	..	H2a	..	..	..	..	..	..	..	minus	RISE487	PASS (literature)	No	NA	NA	NA	0	0	1
RISE489.SG	RISE489	T65	tooth	2015	AllentoftNature2015	..	4693	2908-2578 calBCE (4185¬±70 BP, ETH-12188)	Italy_North_Remedello_C.SG	Lombardy, Remedello di Sotto	Italy	45.26	10.379	Shotgun	1	0.548	498464	M	I2a1a1a	..	X2c1	..	..	..	..	..	..	..	minus	RISE489	QUESTIONABLE (literature, Xcontam=0.020)	No	NA	NA	NA	0	0	1
RISE566.SG	I4145	RISE566, F0521, A01168, gr. 14	tooth	2015	AllentoftNature2015	..	4106	2279-2033 calBCE (3740¬±35 BP, Poz-84460)	Czech_BellBeaker_dup.I4145.SG	Knezeves	Czech Republic	50.118	14.258	Shotgun	1	0.103	117200	M	R1b1a1a2a1a	..	H	..	..	..	..	..	..	..	minus	RISE566	PASS (literature)	No	NA	NA	NA	0	1	0
RISE569.SG	I4137	RISE569, F0527, A01643, gr. 35?	tooth	2015	AllentoftNature2015	..	1235	660-770 calCE (1300¬±30 BP, Poz-84461)	Czech_EarlySlav_dup.I4137.SG	Brandysek	Czech Republic	50.19	14.158	Shotgun	1	0.98	708529	F	..	..	H1af	..	..	..	..	..	..	..	minus	RISE569	PASS (literature)	No	0.326148231270474	0.673851768729526	0	0	1	0
RISE577.SG	I4139	RISE577, F0565, gr. 238	tooth	2015	AllentoftNature2015	..	4000	2300-1800 BCE	Czech_Unetice_EBA_dup.I4139.SG	Velk√© P≈ô√≠lepy	Czech Republic	50.166667	14.316667	Shotgun	1	1.048	711716	F	..	..	T2b	..	..	..	..	..	..	..	minus	RISE577	PASS (literature)	No	0.352561081777171	0.647438918222829	0	0	1	0
RISE586.SG	I4130	RISE586, F0597, gr. 6	tooth	2015	AllentoftNature2015	..	4000	2300-1800 BCE	Czech_Unetice_EBA_dup.I5044.SG	Moravsk√° Nov√° Ves	Czech Republic	48.799	17.022	Shotgun	1	0.176	188038	F	..	..	K1b1a	..	..	..	..	..	..	..	minus	RISE586	PASS (literature)	No	NA	NA	NA	0	1	0
I1549	I1549	BZH15	tooth	2015	MathiesonNature2015	Haak, Wolfgang	4225	2500-2050 BCE	Germany_BellBeaker	Benzingerode-Heimburg	Germany	51.82	10.91	1240K	1	2.357	780302	F	..	163	W1c1	[0.947,0.960]	0.144	0.008	1676	..	..	..	half	S1549.L1	PASS	No	0.194282981888143	0.805717018111857	0	0	1	0
I0103	I0103	ESP16	tooth	2015	MathiesonNature2015 (1240k of same same sample with 390k in HaakLazaridis2015)	Haak, Wolfgang	4473	2578-2468 calBCE (4000¬±31 BP, MAMS-21488)	Germany_CordedWare	Esperstedt	Germany	51.42	11.68	1240K	3	17.528	1049840	F	..	..	W6a	..	..	..	..	..	..	..	plus,half,half	S0103.L1,S0660.L1,S0661.L1	PASS	No	0.117515224382356	0.882484775617644	0	0	1	0
I0172	I0172	ESP24	tooth	2015	MathiesonNature2015 (1240k of same same sample with 390k in HaakLazaridis2015)	Haak, Wolfgang	5173	3360-3086 calBCE (4502¬±48 BP, Erl-8699)	Germany_MN_Esperstedt	Esperstedt	Germany	51.42	11.68	1240K	3	25.372	1035229	M	I2a1b1a1	..	T2b	..	..	..	..	..	..	..	plus,half,half	S0271.L1,S0662.L1,S0663.L1	PASS (Xcontam=0.007, mtcontam=0.959-0.985)	No	0.795658959344474	0	0.204341040655526	0	1	0
I0408	I0408	Mina18	tooth	2015	MathiesonNature2015 (1240k of same same sample with 390k in HaakLazaridis2015)	Haak, Wolfgang	5727	3893-3661 calBCE (4970¬±30 BP, Beta-316132)	Iberia_MN	La Mina	Spain	41.2522	-2.32622	1240K	3	13.608	907690	F	..	..	U5b1	..	..	..	..	..	..	..	plus,half,half	S0489.L1,S0666.L1,S0667.L1	QUESTIONABLE (mtcontam=0.94-0.953)	No	0.756115004038287	0	0.243884995961713	0	0	1
I0412	I0412	Troc5	tooth	2015	MathiesonNature2015 (1240k of same same sample with 390k in HaakLazaridis2015)	Haak, Wolfgang	7144	5308-5080 calBCE (6249¬±28 BP, MAMS-16164)	Iberia_EN	Els Trocs	Spain	42.5	0.5	1240K	3	13.785	983710	M	I2a1b1	..	N1a1a1	..	..	..	..	..	..	..	plus,half,half	S0493.L1,S0664.L1,S0665.L1	PASS (Xcontam=0.005)	No	0.897314758448533	0	0.102685241551467	0	0	1
I0118	I0118	ALB3	tooth	2015	MathiesonNature2015 (1240k of same same sample with 390k in HaakLazaridis2015)	Haak, Wolfgang	4309	2471-2246 calBCE (3892¬±32 BP, MAMS-21492)	Germany_LN_Alberstedt	Alberstedt	Germany	51.45	11.63	1240K	4	11.371	1048626	F	..	..	HV	..	..	..	..	..	..	..	plus,plus,plus,plus	S0118.L1,S1220.L1,S0398.L1,S0399.L1	PASS	No	0.252309293743857	0.747690706256143	0	0	1	0
I0406	I0406	Mina4	tooth	2015	MathiesonNature2015 (1240k of same same sample with 390k in HaakLazaridis2015)	Haak, Wolfgang	5700	3900-3600 BCE	Iberia_MN	La Mina	Spain	41.2522	-2.32622	1240K	1	3.947	724111	M	I2a2a1b2	529	H1	..	..	..	..	..	..	..	plus	S0487.L1	PASS (Xcontam=0.009)	No	0.762264717346476	0	0.237735282653524	0	0	1
Villabruna	Villabruna	Villabruna	bone (long bone)	2016	FuNature2016	Paabo, Svante	13980	12230-11830 calBCE (12140¬±70 BP, KIA-27004)	Italy_North_Villabruna_HG	Veneto, Villabruna	Italy	46.15	12.21	1240K	1	3.137	902419	M	R1b1a	..	U5b2b	..	..	..	..	..	..	..	minus	A5290	PASS	No	NA	NA	NA	0	0	1
Vestonice16	Vestonice16	Vestonice16	bone (long bone)	2016	FuNature2016	Paabo, Svante	30010	28760-27360 BCE [28634-27458 calBCE (GrN-15277: 25740¬±210 BP), 28586-27086 calBCE (25570¬±280, GrN-15276), layer date]	Czech_Vestonice16	Dolni Vestonice	Czech Republic	48.53	16.39	1240K	1	0.999	745560	M	C1a2	..	U5	..	..	..	..	..	..	..	half	A5306	PASS	No	NA	NA	NA	0	1	0
Muierii2_d	Muierii2	Muierii2	petrous	2016	FuNature2016	Paabo, Svante	33300	31810-30890 calBCE (29110¬±190 BP, OxA-16252)	Romania_Muierii2	Muierii 2	Romania	45.11	23.46	1240K	1	0.049	79480	F	..	..	U6	..	..	..	..	..	..	..	half	A5299	PASS	No	NA	NA	NA	0	1	0
Vestonice43_d	Vestonice43	Vestonice43	bone (long bone)	2016	FuNature2016	Paabo, Svante	30010	28760-27360 BCE [28634-27458 calBCE (GrN-15277: 25740¬±210 BP), 28586-27086 calBCE (25570¬±280, GrN-15276), layer date]	Czech_Vestonice43	Dolni Vestonice	Czech Republic	48.53	16.39	1240K	1	0.087	126626	M	F	..	U	..	..	..	..	..	..	..	half	A5308	PASS	No	NA	NA	NA	0	1	0
ElMiron_d	ElMiron	ElMiron	bone (phalanx)	2016	FuNature2016	Paabo, Svante	18720	16880-16660 calBCE (15460¬±40 BP, MAMS-14585)	Iberia_ElMiron	El Miron	Spain	43.26	-3.45	1240K	3	1.012	627275	F	..	..	U5b	..	..	..	..	..	..	..	half	A5268,A5279,A5301	PASS	No	NA	NA	NA	0	0	1
I1904	I1904	BAL25b	petrous	2017	LipsonNature2017	Sz√©cs√©nyi-Nagy, Anna	7028	5208-4948 calBCE (6115¬±35 BP, Poz-82584)	Hungary_MN_LBK	B√°tasz√©k, Lajv√©r	Hungary	46.20487	18.7004	1240K	1	2.768	804922	M	G2a2a1	291	K1b1a	[0.984,0.991]	0.157	0.43	3168	0.003639	2.788163903	[0.001,0.006]	half	S1904.L1	PASS (Xcontam=0.005)	No	0.970956834056879	0	0.0290431659431211	0	1	0
I1563	I1563	Bla5+Bla7+Bal13+Bla26(o)+Bla30+Bla54	bone (long bone)	2017	LipsonNature2017	Burger, Joachim	5361	3704-3117 calBCE [3498-3117 calBCE (4580¬±30, KIA-28844, Bla5), 3704-3539 calBCE (4860¬±30, KIA-45011, Bla7), 3634-3378 calBCE (4730¬±25, KIA-45010, Bla13)]	Germany_MN_Blatterhohle	Blatterhole Cave	Germany	51.358333	7.551111	1240K	6	5.071	941629	F	..	..	H5	..	..	..	..	..	..	..	half,half,half,half,half,half	S1568.E1.L1,S1563.E1.L1,S1564.E1.L1,S1592.E1.L1,S1596.E1.L1,S1618.E1.L1	QUESTIONABLE (mtcontam=0.762-0.938)	No	0.533292537220899	0	0.466707462779101	0	1	0
I1565	I1565	Bla8+Bla9+Bla11+Bla24+Bla26(x)+Bla45	bone (long bone)	2017	LipsonNature2017	Burger, Joachim	5735	4038-3532 calBCE [3786-3657 calBCE (4950¬±30, KIA-45006, Bla8), 3713-3642 calBCE (4905¬±25, KIA-45008, Bla9), 4038-3810 calBCE (5145¬±30, KIA-45007, Bla11), 3703-3532 calBCE (4845¬±35, KIA-37507, Bla24)]	Germany_MN_Blatterhohle	Blatterhole Cave	Germany	51.358333	7.551111	1240K	6	4.577	864619	M	I2a1	..	U5b2b2	..	..	..	..	0.006034	3.336765583	[0.002,0.01]	half,half,half,half,half,half	S1567.E1.L1,S1566.E1.L1,S1565.E1.L1,S1589.E1.L1,S1591.E1.L1,S1615.E1.L1	PASS (Xcontam=0.006, mtcontam=0.901-0.992)	No	0.116921537692562	0	0.883078462307438	0	1	0
CB13.SG	CB13	CB13	..	2015	OlaldeMBE2015	..	7348	5469-5327 calBCE (6410¬±30, Beta-384724)	Iberia_EN.SG	Cova Bonica, Vallirana, Barcelona	Spain	41.37	1.89	Shotgun	..	0.979	717337	F	..	..	K1a2a	..	..	..	..	..	..	..	minus	..	PASS	No	0.889049701610505	0	0.110950298389495	0	0	1
ATP9.SG	ATP9	ATP9	..	2015	GuntherPNAS2015	..	3634	1750-1618 calBCE (3390¬±30 BP, Beta-386395)	Iberia_BA.SG	El Portalon Cave, Sierra de Atapuerca	Spain	42.3525	-3.518333333	Shotgun	..	0.461	430551	F	..	..	..	..	..	..	..	..	..	..	minus	..	PASS	No	0.452630712073367	0.547369287926633	0	0	0	1
ATP20.SG	ATP20	ATP20	..	2015	GuntherPNAS2015	..	4120	2289-2050 calBCE (3770¬±30, Beta-368293)	Iberia_C.SG	El Portalon Cave, Sierra de Atapuerca	Spain	42.3525	-3.518333333	Shotgun	..	0.016	19084	F	..	..	..	..	..	..	..	..	..	..	minus	..	PASS	No	NA	NA	NA	0	0	1
I2105	I2105	Yamna4	petrous	2018	MathiesonNature2018	Lillie, Malcolm	4850	3300-2500 BCE	Ukraine_EBA_Yamnaya	Shevchenko, OAE-2003	Ukraine	48.220364	37.146114	1240K	1	5.066	802473	F	..	963	T1a1	[0.990,0.998]	..	0.013	8545	..	..	..	half	S2105.E1.L1	PASS	No	0.0483682621175608	0.951631737882439	0	0	1	0
I2111_published	I2111	5.V5a-H5	bone (cranial)	2018	MathiesonNature2018	Lillie, Malcolm	5647	3758-3636 calBCE (4888¬±32 BP, OxA-26204)	Ukraine_Eneolithic_Trypillian_published	Verteba Cave	Ukraine	48.7225	25.880833	1240K	1	0.054	62041	M	G2a	40.8	HV	[0.962,0.978]	0.113	0.408	7	n/a (<200 SNPs)	n/a (<200 SNPs)	n/a (<200 SNPs)	half	S2111.E1.L1	PASS (literature, mtcontam=0.972)	No	NA	NA	NA	0	1	0
I2163	I2163	Merich2, Burial Mound N1 individual N5	petrous	2018	MathiesonNature2018	Pinhasi, Ron	3638	1750-1625 calBCE (3400¬±30 BP, Beta-432796)	Bulgaria_MLBA	Merichleri, Kairyaka necropolis	Bulgaria	42.132897	25.496288	1240K	1	4.106	825494	M	R1a1a1b2	1680	U5a2d	[0.989,0.997]	0.135	0.418	5731	0.005766	5.802140956	[0.004,0.008]	half	S2163.E1.L1	PASS (Xcontam=0.008)	No	0.154354010141077	0.845645989858923	0	1	0	1
I2165	I2165	Merich4, Burial mound N1 Individual N6	petrous	2018	MathiesonNature2018	Pinhasi, Ron	4908	3020-2895 calBCE (4340¬±30 BP, Beta-432797)	Bulgaria_EBA	Merichleri, Kairyaka necropolis	Bulgaria	42.132897	25.496288	1240K	1	5.55	857708	M	I2a2a1b1b	1230	T2	[0.989,0.995]	0.145	0.418	6448	0.005432	5.826456963	[0.004,0.007]	half	S2165.E1.L1	PASS (Xcontam=0.008)	No	0.638507111994567	0	0.361492888005433	0	0	1
I2364	I2364	GEN_10a	petrous	2018	OlaldeNature2018	Sz√©cs√©nyi-Nagy, Anna	4215	2470-2060 calBCE [2295-2060 calBCE (3779¬±28 BP, DeA-6748), 2470-2285 calBCE (3883¬±29 BP, DeA-7215)]	Hungary_EBA_BellBeaker	Budapest-B√©k√°smegyer	Hungary	47.59916	19.05456	1240K	1	1.794	767419	M	H2	118	U5a2b1	[0.986,0.995]	0.132	0.421	3477	0.006483	3.962716359	[0.003,0.01]	half	S2364.L1	PASS (Xcontam=0.009)	No	0.596296221213501	0.403703778786499	0	0	1	0
I2369	I2369	GEN15a	petrous	2017	LipsonNature2017	Sz√©cs√©nyi-Nagy, Anna	5185	3367-3103 calBCE (4545¬±35 BP, Poz-83634)	Hungary_LateC_Baden	Budakal√°sz, Luppa cs√°rda	Hungary	47.62094	19.04494	1240K	1	1.664	758484	M	G2a2b2a1a1c1a	125	J2a1a1	[0.972,0.981]	0.083	0.416	3145	0.002591	1.994040198	[0,0.005]	half	S2369.L1	PASS (Xcontam=0.010)	No	0.881560019941395	0	0.118439980058605	0	1	0
I2370	I2370	GEN16a	petrous	2017	LipsonNature2017	Sz√©cs√©nyi-Nagy, Anna	5096	3346-2945 calBCE (4460¬±40 BP, Poz-88230)	Hungary_LateC_Baden	Alsonemedi	Hungary	47.31875	19.16692	1240K	1	4.3	852351	F	..	42.3	T2b	[0.970,0.986]	0.099	0.012	10074	..	..	..	half	S2370.L1	PASS	No	0.810982361859345	0	0.189017638140655	0	1	0
I2371	I2371	GEN17a	petrous	2017	LipsonNature2017	Sz√©cs√©nyi-Nagy, Anna	5179	3359-3098 calBCE (4520¬±35 BP, Poz-83635)	Hungary_LateC_Baden	Alsonemedi	Hungary	47.31875	19.16692	1240K	1	0.823	546806	M	G2a2a	42	U5b	[0.976,0.990]	0.134	0.419	1093	0.006998	2.072973526	[0,0.014]	half	S2371.L1	PASS (Xcontam=0.013)	No	0.859502369273652	0	0.140497630726348	0	1	0
I2376	I2376	TISO11a	tooth (molar)	2017	LipsonNature2017	Sz√©cs√©nyi-Nagy, Anna	7050	5300-4900 BCE	Hungary_MN_ALPc_Tiszadob	Tiszadob √ìken√©z	Hungary	48.00363	21.17651	1240K	1	0.431	386187	M	H	54.6	HV0a	[0.855,0.932]	0.105	0.423	448	0.004852	1.089612548	[0,0.014]	half	S2376.L1	QUESTIONABLE	No	NA	NA	NA	0	1	0
I2378	I2378	HELI2a	tooth (molar)	2017	LipsonNature2017	Sz√©cs√©nyi-Nagy, Anna	7050	5300-4900 BCE	Hungary_MN_ALPc_Tiszadob	Hejk√ºrt, Lidl logisztikai k√∂zpont	Hungary	47.86071	21.00058	1240K	1	0.094	105512	M	I	137	U8b1b	[0.998,1.000]	0.105	0.424	32	n/a (<200 SNPs)	n/a (<200 SNPs)	n/a (<200 SNPs)	half	S2378.L1	PASS	No	NA	NA	NA	0	1	0
I2379	I2379	HELI11a	tooth (molar)	2017	LipsonNature2017	Sz√©cs√©nyi-Nagy, Anna	7011	5209-4912 calBCE (6100¬±40 BP, Poz-88115)	Hungary_MN_ALPc_Tiszadob	Hejk√ºrt, Lidl logisztikai k√∂zpont	Hungary	47.86071	21.00058	1240K	1	0.992	618281	M	I2a2a1b	52.7	N1a1a	[0.997,1.000]	0.101	0.425	1630	0.004581	1.926952475	[0,0.009]	half	S2379.L1	PASS (Xcontam=0.012)	No	0.916989066891293	0	0.0830109331087068	0	1	0
I2380	I2380	MEMO2b	tooth (premolar)	2017	LipsonNature2017	Sz√©cs√©nyi-Nagy, Anna	7350	5500-5300 BCE	Hungary_MN_ALPc_Szatmar	Mezk√∂vesd-Mocsoly√°s	Hungary	47.78134	20.58258	1240K	1	2.283	740659	F	..	79.7	K1a1	[0.974,0.987]	0.106	0.008	6750	..	..	..	half	S2380.L1	PASS	No	0.925382298085568	0	0.0746177019144324	0	1	0
I0100	I0100	HAL4	tooth	2015	LipsonNature2017 (supplement of MathiesonNature2015, which itself was supplement of HaakLazaridis2015)	Haak, Wolfgang	6977	5202-4852 calBCE (6080¬±32 BP, KIA-40341)	Germany_EN_LBK	Halberstadt-Sonntagsfeld	Germany	51.89583333	11.04666667	1240K	3	6.915	982315	F	..	..	N1a1a1a	..	..	..	..	..	..	..	..,..,..	S2006.L1,S0273.L1,S1227.L1	PASS	No	0.944710735687437	0	0.0552892643125633	0	1	0
Bichon.SG	Bichon	Bichon	petrous	2015	JonesNatureCommunications2015	..	13665	11820-11610 calBCE (11855¬±50 BP, OxA-27763)	Switzerland_Bichon.SG	Grotte du Bichon	Switzerland	47.09999847	6.869999886	Shotgun	..	8.443	1176132	M	I2a1a2a	..	U5b1h	..	..	..	..	..	..	..	minus	..	PASS (literature)	No	NA	NA	NA	0	0	1
kum6.SG	kum6	kum6	..	2016	OmrakCurrentBiology2016	..	6682	4846-4618 calBCE (4880¬±41 BP)	Anatolia_Kumtepe_N.SG	Kumtepe	Turkey	39.95	26.2	Shotgun	..	0.114	126358	F	..	..	..	..	..	..	..	..	..	..	minus	..	PASS (literature)	No	NA	NA	NA	0	0	1
bally.SG	bally	bally	petrous	2016	CassidyPNAS2016	..	5132	3343-3020 calBCE (4465¬±38 BP, UBA-7059)	Ireland_MN.SG	Ballynahatty, County Down	Ireland	54.54222222	-5.956666667	Shotgun	..	11.285	1150887	F	..	..	HV0+195	..	..	..	..	..	..	..	minus	..	PASS (literature)	No	0.7675447428549	0	0.2324552571451	0	1	0
rath1.SG	rath1	rath1	petrous	2016	CassidyPNAS2016	..	3906	2026-1885 calBCE (3591¬±29 BP, UBA-8707)	Ireland_BA.SG	Rathlin Island, County Antrim	Ireland	55.292132	-6.191685	Shotgun	..	11.63	1181857	M	R1b1a1a2a1a2c1g	..	U5a1b1e	..	..	..	..	..	..	..	minus	..	PASS (literature)	No	0.205598382465789	0.794401617534211	0	0	1	0
3DT16.SG	3DT16	3DT16	petrous	2016	MartinianoNatureCommunications2016	..	1750	50-350 CE	England_Roman.SG	Driffield Terrace, York	Great Britain	53.958333	-1.080278	Shotgun	..	0.673	582435	M	R1b1a1a2a1a1c1a	..	H6a1a	..	..	..	..	..	..	..	minus	..	PASS (literature)	No	NA	NA	NA	0	1	0
6DT18.SG	6DT18	6DT18	petrous	2016	MartinianoNatureCommunications2016	..	1750	50-350 CE	England_Roman.SG	Driffield Terrace, York	Great Britain	53.958333	-1.080278	Shotgun	..	1.059	774489	M	R1b1a1a2a1a1	..	H1bs	..	..	..	..	..	..	..	minus	..	PASS (literature)	No	0.318284349070904	0.681715650929096	0	0	1	0
6DT21.SG	6DT21	6DT21	petrous	2016	MartinianoNatureCommunications2016	..	1750	50-350 CE	England_Roman.SG	Driffield Terrace, York	Great Britain	53.958333	-1.080278	Shotgun	..	1.151	809862	M	R1b1a1a2a1a2c2	..	J1c3e2	..	..	..	..	..	..	..	minus	..	PASS (literature)	No	0.314994340766628	0.685005659233372	0	0	1	0
6DT22.SG	6DT22	6DT22	petrous	2016	MartinianoNatureCommunications2016	..	1750	50-350 CE	England_Roman.SG	Driffield Terrace, York	Great Britain	53.958333	-1.080278	Shotgun	..	1.113	795475	M	R1b1a1a2a1a2b1	..	H	..	..	..	..	..	..	..	minus	..	PASS (literature)	No	0.336619477333298	0.663380522666702	0	0	1	0
6DT23.SG	6DT23	6DT23	petrous	2016	MartinianoNatureCommunications2016	..	1750	50-350 CE	England_Roman.SG	Driffield Terrace, York	Great Britain	53.958333	-1.080278	Shotgun	..	0.647	566990	M	R1b1a1a2a1a2e1	..	H6a1b2	..	..	..	..	..	..	..	minus	..	PASS (literature)	No	NA	NA	NA	0	1	0
6DT3.SG	6DT3	6DT3	petrous	2016	MartinianoNatureCommunications2016	..	1750	50-350 CE	England_Roman.SG	Driffield Terrace, York	Great Britain	53.958333	-1.080278	Shotgun	..	1.681	959069	M	R1b1a1a2a1a1c1a1	..	J1b1a1	..	..	..	..	..	..	..	minus	..	PASS (literature)	No	0.231179884919398	0.768820115080602	0	0	1	0
I2445	I2445	SK 8633 (YCF 95)	petrous	2018	OlaldeNature2018	Loe, Louise	4114	2397-1930 calBCE [2137-1930 calBCE (3650¬±35 BP, Poz-83407), 2397-2043 calBCE (3785¬±40 BP, OxA-8806)]	England_BellBeaker	England, Oxfordshire, Yarnton	Great Britain	51.79568333	-1.319891667	1240K	2	6.82	854563	M	R1b1a1a2a1a2c1	..	X2b6	..	..	..	..	0.006465	3.143562334	[0.002,0.01]	half,half	S2445.E1.L1,S2445.E2.L1	PASS (Xcontam=0.006)	No	0.182390504137757	0.817609495862243	0	0	1	0
I2452	I2452	BEDFM2009.12, feature F.66 skeleton 186	petrous	2018	OlaldeNature2018	Evans, Christopher	4049	2277-1920 calBCE [2277-2030 calBCE (3735¬±35 BP, Poz-83405), 2195-1920 calBCE (3700¬±30 BP, Beta-444979)]	England_BellBeaker	England, South Derbyshire, Willington	Great Britain	52.15	-0.38	1240K	2	7.489	913255	M	R1b1a1a2a1a2c1	..	H1e1a	..	..	..	..	0.004192	2.762926171	[0.001,0.007]	half,half	S2452.E1.L1,S2452.E2.L1	PASS (batch.flag.for.S2452.E1.L1, Xcontam=0.004)	No	0.228080663937853	0.771919336062147	0	0	1	0
I2453	I2453	CQWDO7, feature F.320 skeleton 1126	tooth (molar)	2018	OlaldeNature2018	Evans, Christopher	4115	2289-2041 calBCE (3760¬±35 BP, Poz-83404)	England_BellBeaker	England, Lincolnshire, West Deeping	Great Britain	52.67	-0.35	1240K	2	0.958	610725	M	R1b1a1a2a1a2c1	..	K2a	..	..	..	..	0.01491	2.392964972	[0.003,0.027]	half,half	S2453.E1.L1,S2453.E2.L1	PASS (Xcontam=0.015)	No	0.163796453734818	0.836203546265182	0	0	1	0
I2454	I2454	OVE08 feature F.1080 skeleton 5487	petrous	2018	OlaldeNature2018	Evans, Christopher	4040	2200-1980 calBCE (3703¬±28 BP, OxA-24595)	England_BellBeaker	England, Cambridgeshire, Over, Over Narrows	Great Britain	52.346588	0.031827	1240K	2	5.168	818929	F	..	..	R1a1a	..	..	..	..	..	..	..	half,half	S2454.E1.L1,S2454.E2.L1	PASS	No	0.190585293393657	0.809414706606343	0	0	1	0
I2373_all	I2373	TOSM1a	bone (long bone)	2017	LipsonNature2017	Sz√©cs√©nyi-Nagy, Anna	7700	6000-5500 BCE	Hungary_EN_Koros_all	T√∂r√∂kszentmikl√≥s-Tiszap√ºsp√∂ki Karancs h√°rom√°g 3	Hungary	47.18283	20.3509	1240K	2	0.326	303699	F	..	..	H	..	..	..	..	..	..	..	half,minus	S2373.L1,S3513.L1	QUESTIONABLE_CRITICAL (mtcontam=0.637-0.775)	No	NA	NA	NA	0	1	0
I3499	I3499	GEN72	tooth	2018	MathiesonNature2018	Sz√©cs√©nyi-Nagy, Anna	4725	2884-2666 calBCE (4176¬±28 BP, BRAMS-1304)	Croatia_LateC_EBA_Vucedol	Beli Manastir-Popova zemlja	Croatia	45.338767	18.698861	1240K	1	0.647	421376	M	R1b1a1a2a2	551	T2e+152	[0.964,0.977]	0.169	0.451	649	0.002907	0.795568027	[0,0.01]	half	S3499.L1	QUESTIONABLE (mtcontam=0.971, substantial.popgen.outlier)	No	NA	NA	NA	0	1	0
I2980	I2980	GENSCOT78	petrous	2018	OlaldeNature2018	Armit, Ian	5181	3360-3101 calBCE (4530¬±33 BP, SUERC-69073)	Scotland_N	Scotland, Orkney, Point of Cott	Great Britain	59.3101	-2.940715	1240K	1	4.715	802432	F	..	1500	H1	[0.996,1.000]	0.069	0.012	8468	..	..	..	half	S2980.E1.L1	PASS	No	0.787065986138572	0	0.212934013861428	0	1	0
I2981	I2981	GENSCOT80	petrous	2018	OlaldeNature2018	Armit, Ian	3703	2009-1497 calBCE [1741-1497 calBCE (3320¬±50 BP, AA-51418), 2009-1696 calBCE (3520¬±40 BP, AA-43651)]	Scotland_C_EBA	Scotland, Orkney, Lop Ness, Stenchme	Great Britain	59.281	-2.425	1240K	1	4.644	788384	F	..	1100	T2a1b1a	[0.985,0.993]	0.11	0.013	8024	..	..	..	half	S2981.E1.L1	PASS	No	0.231634020270895	0.768365979729105	0	0	1	0
I2988	I2988	GENSCOT60	petrous	2018	OlaldeNature2018	Armit, Ian	5389	3516-3361 calBCE (4645¬±29 BP, SUERC-68711)	Scotland_N	Scotland, Clachaig	Great Britain	55.4	-5.2	1240K	1	4.769	795840	F	..	544	U5b2a+@16192	[0.979,0.990]	0.084	0.014	8296	..	..	..	half	S2988.E1.L1	PASS	No	0.803632922924537	0	0.196367077075463	0	1	0
I3136	I3136	ORC_III_21.3	petrous	2018	OlaldeNature2018	Bonsall, Clive	5394	3521-3366 calBCE (4665¬±30 BP, PSUAMS-2069)	Scotland_N	Scotland, Argyll and Bute, Oban, Raschoille Cave	Great Britain	56.414567	-5.469178	1240K	1	4.661	791804	F	..	532	H1+16189	[0.974,0.987]	0.125	0.013	8212	..	..	..	half	S3135.E1.L1	PASS	No	0.768653121582582	0	0.231346878417418	0	1	0
I3138	I3138	ORC_IVa_87.6	petrous	2018	OlaldeNature2018	Bonsall, Clive	5044	3264-2924 calBCE (4415¬±25 BP, PSUAMS-2156)	Scotland_N	Scotland, Argyll and Bute, Oban, Raschoille Cave	Great Britain	56.414567	-5.469178	1240K	1	5.007	813553	F	..	781	K1a4a1	[0.994,1.000]	0.079	0.013	8821	..	..	..	half	S3137.E1.L1	PASS	No	0.759210781839365	0	0.240789218160635	0	1	0
I3255	I3255	TRM10, skeleton [3383]	petrous	2018	OlaldeNature2018	Dodwell, Natasha	3994	2136-1951 calBCE (3661¬±31 BP, SUERC-49482)	England_BellBeaker	England, Cambridgeshire, Trumpington Meadows	Great Britain	52.170279	0.105604	1240K	1	4.889	861509	F	..	782	T2b	[0.996,0.999]	0.093	0.012	9806	..	..	..	half	S3255.E1.L1	PASS	No	0.177380944037571	0.822619055962429	0	0	1	0
I3270	I3270	LY.II.A.10.15067	tooth	2017	LipsonNature2017	Lalueza-Fox, Carles	5000	3350-2750 BCE [3022-2779 calBCE (4290¬±40 BP, Beta-137895), 3090-2900 calBCE (4360¬±40 BP, Beta-137896), 3310-2904 calBCE (4390¬±40 BP, Beta-148054) three dates of the whole stratigraphy of the site]	Iberia_C	Basque Country, Alava, Las Yurdinas II	Spain	42.63	-2.7	1240K	1	0.302	276804	F	..	827	J2a1a1	[0.998,1.000]	0.071	0.01	664	..	..	..	half	S3270.E1.L1	PASS	No	NA	NA	NA	0	0	1
I3271	I3271	LY.II.A.10.15068	tooth	2017	LipsonNature2017	Lalueza-Fox, Carles	5000	3350-2750 BCE [3022-2779 calBCE (4290¬±40 BP, Beta-137895), 3090-2900 calBCE (4360¬±40 BP, Beta-137896), 3310-2904 calBCE (4390¬±40 BP, Beta-148054) three dates of the whole stratigraphy of the site]	Iberia_C	Basque Country, Alava, Las Yurdinas II	Spain	42.63	-2.7	1240K	1	0.388	320283	F	..	771	K1a4a1	[0.999,1.000]	..	0.01	1067	..	..	..	half	S3271.E1.L1	PASS	No	NA	NA	NA	0	0	1
I3313	I3313	JAZ1, Trench D, Grave 01	petrous	2018	MathiesonNature2018	Pinhasi, Ron	2733	805-761 calBCE (2570¬±20 BP, PSUAMS-1831)	Croatia_EIA	Jazinka Cave	Croatia	43.894	15.977	1240K	1	4.612	796183	F	..	635	HV0e	[0.989,0.998]	0.086	0.012	8077	..	..	..	half	S3313.E1.L1	PASS	No	0.530000887932206	0.469999112067794	0	0	0	1
I3322	I3322	S-EVA 9307	bone (long bone)	2019	OlaldeScience2019	Lalueza-Fox, Carles	2500	600-500 BCE	Iberia_Iberian	Castell√≥, Vinar√≥s, Puig de la Miseric√≤rdia	Spain	40.5067	-0.4314	1240K	1	1.212	616808	F	..	632	H1t	[0.997,1.000]	0.104	0.012	4366	..	..	..	half	S3322.E1.L1	PASS	No	0.429011317631975	0.570988682368025	0	0	0	1
I3324	I3324	4976	tooth	2019	OlaldeScience2019	Lalueza-Fox, Carles	2227	360-193 calBCE (2190¬±20 BP, PSUAMS-2159)	Iberia_Iberian	Girona, Ullastret, Puig de Sant Andreu	Spain	42.006615	3.078667	1240K	1	0.258	247012	M	R1b1a1a2a1a2(xR1b1a1a2a1a2c)	577	H1	[0.987,0.996]	..	0.452	167	n/a (<200 SNPs)	n/a (<200 SNPs)	n/a (<200 SNPs)	half	S3324.E1.L1	PASS	No	NA	NA	NA	0	0	1
I3432	I3432	P77	petrous	2019	OlaldeScience2019	Pinhasi, Ron	4946	3082-2909 calBCE (4365¬±25 BP, PSUAMS-1882)	Iberia_C	Perdigoes	Portugal	38.387	-7.55	1240K	1	1.355	558517	F	..	223	U5b2b3	[0.986,0.995]	0.18	0.011	3709	..	..	..	half	S3432.E1.L1	PASS	No	0.780885203230315	0	0.219114796769685	0	0	1
I3433	I3433	ZC1, SJ 78, PU 380, S	petrous	2018	MathiesonNature2018	Pinhasi, Ron	7814	5976-5751 calBCE (6970¬±35 BP, PSUAMS-2259)	Croatia_N_Cardial	Zemunica Cave	Croatia	43.589	16.648	1240K	1	4.146	786244	F	..	507	H1	[0.993,1.000]	0.073	0.013	8015	..	..	..	half	S3433.E1.L1	PASS	No	0.985365378473637	0	0.0146346215263628	0	0	1
I3490	I3490	S-EVA 9674	tooth	2019	OlaldeScience2019	Lalueza-Fox, Carles	3600	2100-1200 BCE	Iberia_BA_Cogotas	Burgos, La Horra	Spain	41.7412	-3.8744	1240K	1	0.21	212012	F	..	462	HV0b	[0.995,1.000]	0.114	0.02	296	..	..	..	half	S3490.E1.L1	PASS	No	NA	NA	NA	0	0	1
I3493	I3493	S-EVA 26050	tooth	2019	OlaldeScience2019	Lalueza-Fox, Carles	3302	1420-1283 calBCE (3090¬±25 BP, PSUAMS-2072)	Iberia_BA_Cogotas	Salamanca, Aldeaseca de la Frontera, Tordillos	Spain	40.8586	-5.3518	1240K	1	0.347	288946	F	..	94.9	H1	[0.996,1.000]	0.178	0.012	768	..	..	..	half	S3493.E1.L1	PASS	No	NA	NA	NA	0	0	1
I3498	I3498	GEN71	tooth	2018	MathiesonNature2018	Sz√©cs√©nyi-Nagy, Anna	7698	5837-5659 calBCE (6850¬±40, Poz-90129)	Croatia_MN_Sopot	Beli Manastir-Popova zemlja	Croatia	45.338767	18.698861	1240K	1	0.717	502718	M	C	192	U8b1b1	[0.989,0.995]	0.132	0.431	856	0.004613	1.297560822	[0,0.012]	half	S3498.L1	PASS	No	NA	NA	NA	0	1	0
I3529	I3529	LP15.6=GEN86	tooth	2018	OlaldeNature2018	Sz√©cs√©nyi-Nagy, Anna	4300	2500-2200 BCE	Hungary_EBA_BellBeaker	Budakal√°sz, Luppa cs√°rda	Hungary	47.62094	19.04494	1240K	1	0.775	560151	F	..	210	I3a	[0.992,0.998]	0.055	0.008	2690	..	..	..	half	S3529.L1	PASS	No	NA	NA	NA	0	1	0
I3581	I3581	18	tooth	2019	OlaldeScience2019	Lalueza-Fox, Carles	1400	500-600 CE	Iberia_Visigoth_Granada	Granada, Montefr√≠o, El Castill√≥n	Spain	..	..	1240K	1	0.701	486883	F	..	122	H3	[0.992,0.999]	0.083	0.01	2333	..	..	..	half	S3581.E1.L1	PASS	No	NA	NA	NA	0	0	1
I3601	I3601	Grave 15	tooth	2018	OlaldeNature2018	Heyd, Volcker	4175	2300-2150 BCE	Germany_BellBeaker	Bavaria, Alburg-Lerchenhaid, Spedition H√§ring, Stkr. Straubing	Germany	48.8833	12.5332	1240K	1	2.336	656910	F	..	298	H10e	[0.966,0.983]	0.163	0.013	5126	..	..	..	half	S3601.E1.L1	PASS	No	0.264292768202272	0.735707231797728	0	0	0	1
I3808	I3808	23	tooth	2019	OlaldeScience2019	Lalueza-Fox, Carles	600	1200-1500 CE	Iberia_NazariPeriod_Muslim	Granada, Lecr√≠n, Torna Alta, Alquer√≠a de Mond√∫jar	Spain	36.949194	-3.538	1240K	1	0.92	579905	F	..	368	H1	[0.991,0.998]	0.047	0.01	3289	..	..	..	half	S3808.E1.L1	PASS	No	0.635924095387364	0.364075904612636	0	0	0	1
I3810	I3810	25	tooth	2019	OlaldeScience2019	Lalueza-Fox, Carles	600	1200-1500 CE	Iberia_NazariPeriod_Muslim_African	Granada, Lecr√≠n, Torna Alta, Alquer√≠a de Mond√∫jar	Spain	36.949194	-3.538	1240K	1	0.094	103130	F	..	163	L2e1	[0.996,0.999]	0.055	0.011	101	..	..	..	half	S3810.E1.L1	PASS	No	NA	NA	NA	0	0	1
I3874	I3874	VL1435	petrous	2018	OlaldeNature2018	Pinhasi, Ron	4069	2201-2036 calBCE (3725¬±25 BP, PSUAMS-1835)	France_BellBeaker	Villard	France	44.476	6.369	1240K	1	1.634	652965	F	..	42.8	T2b3	[0.974,0.987]	0.085	0.009	5104	..	..	..	half	S3874.E1.L1	PASS	No	0.331997464819402	0.668002535180598	0	0	0	1
I3875	I3875	VL1316	petrous	2018	OlaldeNature2018	Pinhasi, Ron	3991	2134-1947 calBCE (3655¬±25 BP, PSUAMS-1834)	France_BellBeaker	Villard	France	44.476	6.369	1240K	1	4.052	792712	M	R1b1a1a2a1a2b1	415	H1e	[0.986,0.994]	0.052	0.428	4827	0.001391	1.861355634	[0,0.003]	half	S3875.E1.L1	PASS	No	0.234584728138154	0.765415271861846	0	0	0	1
I3879	I3879	MP6, Burial 10 inventory: S26	bone (long bone)	2018	MathiesonNature2018	Pinhasi, Ron	7828	5984-5771 calBCE (6990¬±40 BP, PSUAMS-2221)	Bulgaria_MalakPreslavets_N	Malak Preslavets	Bulgaria	43.98	26.4	1240K	1	0.153	155886	M	G2a2b2a	155	H	[0.997,1.000]	0.134	0.458	63	n/a (<200 SNPs)	n/a (<200 SNPs)	n/a (<200 SNPs)	half	S3879.E1.L1	PASS	No	NA	NA	NA	0	0	1
I3269	I3269	LY.II.A.10.15066	tooth	2017	LipsonNature2017	Lalueza-Fox, Carles	5000	3350-2750 BCE [3022-2779 calBCE (4290¬±40 BP, Beta-137895), 3090-2900 calBCE (4360¬±40 BP, Beta-137896), 3310-2904 calBCE (4390¬±40 BP, Beta-148054) three dates of the whole stratigraphy of the site]	Iberia_C	Basque Country, Alava, Las Yurdinas II	Spain	42.63	-2.7	1240K	1	1.925	669669	M	I2a2a2a	387	U5b2b3a	[0.989,0.996]	0.042	0.43	3045	0.002553	2.20805538	[0,0.005]	half	S3269.E1.L1	PASS	No	0.685190783179896	0	0.314809216820104	0	0	1
I2977	I2977	GENSCOT75 IS1976 M25/30, BC6 ST5, DL248.14 skull 14	petrous	2018	OlaldeNature2018	Armit, Ian	4836	3008-2763 calBCE (4275¬±33 BP, SUERC-69072)	Scotland_N	Scotland, Orkney, Isbister	Great Britain	58.74	-2.916	1240K	1	4.535	784516	M	I2a2	607	H1	[0.983,0.994]	0.082	0.424	5279	0.004141	4.496226145	[0.002,0.006]	half	S2977.E1.L1	PASS	No	0.739301140942701	0	0.260698859057299	0	1	0
I2978	I2978	GENSCOT76	petrous	2018	OlaldeNature2018	Armit, Ian	5129	3335-3023 calBCE (4464¬±29 BP, SUERC-68725)	Scotland_N	Scotland, Orkney, Isbister	Great Britain	58.74	-2.916	1240K	1	4.642	801316	M	I2a1b	625	K1b1a1	[0.987,0.994]	0.11	0.42	5331	0.005106	4.894766358	[0.003,0.007]	half	S2978.E1.L1	PASS (Xcontam=0.007)	No	0.765097979889071	0	0.234902020110929	0	1	0
I3133	I3133	ORC_III_10.4	petrous	2018	OlaldeNature2018	Bonsall, Clive	5455	3632-3378 calBCE (4725¬±20 BP, PSUAMS-2154)	Scotland_N	Scotland, Argyll and Bute, Oban, Raschoille Cave	Great Britain	56.414567	-5.469178	1240K	1	4.569	800141	M	I2a1b1	646	K1a+195	[0.989,0.996]	0.092	0.423	5246	0.00488	5.330934122	[0.003,0.007]	half	S3132.E1.L1	PASS (Xcontam=0.005)	No	0.733127758273448	0	0.266872241726552	0	1	0
I3256	I3256	TRM10, skeleton [3384]	petrous	2018	OlaldeNature2018	Dodwell, Natasha	4067	2204-2029 calBCE (3722¬±31 BP)	England_BellBeaker	England, Cambridgeshire, Trumpington Meadows	Great Britain	52.170279	0.105604	1240K	1	3.819	843389	M	R1b1a1a2a1a2c1	592	T2b	[0.982,0.991]	0.122	0.418	5688	0.005396	5.086055762	[0.003,0.007]	half	S3256.E1.L1	PASS (Xcontam=0.007)	No	0.205177102992636	0.794822897007364	0	0	1	0
I2979	I2979	GENSCOT77 IS1976, Adult 17/22 DL2122 S.53, BC4/3ST4, DL2122.6 ISIIS skull 2	petrous	2018	OlaldeNature2018	Armit, Ian	5087	3333-2941 calBCE (4447¬±29 BP, SUERC-68726)	Scotland_N	Scotland, Orkney, Isbister	Great Britain	58.74	-2.916	1240K	1	4.568	799002	M	I2a1b1	646	K1a+195	[0.987,0.995]	..	0.423	5360	0.005645	5.166310348	[0.004,0.008]	half	S2979.E1.L1	PASS (Xcontam=0.005)	No	0.754108508114269	0	0.245891491885731	0	1	0
I3134	I3134	ORC_III_17.21	petrous	2018	OlaldeNature2018	Bonsall, Clive	5456	3634-3378 calBCE (4730¬±25 BP, PSUAMS-2155)	Scotland_N	Scotland, Argyll and Bute, Oban, Raschoille Cave	Great Britain	56.414567	-5.469178	1240K	1	4.652	807346	M	I2a2a1a1a	473	T2	[0.979,0.990]	0.133	0.421	5344	0.006054	5.71436662	[0.004,0.008]	half	S3133.E1.L1	PASS (Xcontam=0.005)	No	0.734282464331442	0	0.265717535668558	0	1	0
I3135	I3135	ORC_III_19.1	petrous	2018	OlaldeNature2018	Bonsall, Clive	5463	3641-3384 calBCE (4770¬±30 BP, PSUAMS-2068)	Scotland_N	Scotland, Argyll and Bute, Oban, Raschoille Cave	Great Britain	56.414567	-5.469178	1240K	1	4.588	791590	M	I2a2a	810	U5b2a+@16192	[0.991,0.997]	0.081	0.423	..	0.008922	3.663110441	[0.004,0.014]	half	S3134.E1.L1	PASS (Xcontam=0.009)	No	0.596137327394762	0	0.403862672605238	0	1	0
I3132	I3132	GENSCOT68	petrous	2018	OlaldeNature2018	Armit, Ian	3954	2119-1888 calBCE (3614¬±33, SUERC-69070)	Scotland_C_EBA	Scotland, Covesea Cave 2	Great Britain	57.721	-3.3881	1240K	1	3.869	773258	M	R1b1a1a2a1a2c1	610	T2a1b1a	[0.997,1.000]	0.059	0.426	4570	0.010891	6.423428439	[0.008,0.014]	half	S3131.E1.L1	PASS (Xcontam=0.013)	No	0.232335675654403	0.767664324345597	0	0	1	0
I3576	I3576	13	tooth	2019	OlaldeScience2019	Lalueza-Fox, Carles	1477	408-538 calCE (1595¬±25 BP, PSUAMS-2117)	Iberia_Visigoth_Granada	Granada, Montefr√≠o, El Castill√≥n	Spain	..	..	1240K	1	2.789	825464	M	R1b1a1a2a1a2	260	T2c1a2	[0.989,0.995]	0.061	0.422	4885	0.004057	3.886421092	[0.002,0.006]	half	S3576.E1.L1	PASS	No	0.521411086289471	0.478588913710529	0	0	0	1
I3947	I3947	ZC2, SJ 110, PU 387, adult	petrous	2018	MathiesonNature2018	Pinhasi, Ron	7836	5986-5786 calBCE (7000¬±40 BP, PSUAMS-2223)	Croatia_N_Cardial	Zemunica Cave	Croatia	43.589	16.648	1240K	1	3.467	767253	M	C1a2	244	K1b1+(16093)	[0.993,0.998]	0.084	0.428	4588	0.004592	3.9885347	[0.002,0.007]	half	S3947.E1.L1	PASS (Xcontam=0.008)	No	0.972595981485966	0	0.0274040185140338	0	0	1
I3948	I3948	ZC3, PZ103-35, S	petrous	2018	MathiesonNature2018	Pinhasi, Ron	7860	6005-5814 calBCE (7030¬±40 BP, PSUAMS-2224)	Croatia_N_Cardial	Zemunica Cave	Croatia	43.589	16.648	1240K	1	3.643	769991	M	E1b1b1a1b1	495	N1a1a	[0.993,0.999]	0.083	0.426	4571	0.005398	4.105342573	[0.003,0.008]	half	S3948.E1.L1	PASS (Xcontam=0.005)	No	1.01232905834527	0	-0.0123290583452741	0	0	1
I3494	I3494	CF-1, Craneo-1	tooth	2019	OlaldeScience2019	Lalueza-Fox, Carles	3787	1920-1753 calBCE (CNA-1661.1.1)	Iberia_BA	Valencia, Coveta del Frare	Spain	38.8494	-0.87138	1240K	1	1.423	698862	M	R1b1a1a2a1a2(xR1b1a1a2a1a2a5)	641	J1c1b	[0.990,0.997]	0.051	0.425	2342	0.01041	4.116549359	[0.005,0.015]	half	S3494.E1.L1	PASS (Xcontam=0.013)	No	0.528604103425287	0.471395896574713	0	0	0	1
I3068	I3068	SB 379D2	bone (long bone)	2018	OlaldeNature2018	Brace, Selina	5557	3692-3522 calBCE (4820¬±34 BP, UBA-29003)	England_N	England, Derbyshire, Brassington, Carsington Pasture Cave	Great Britain	53.079803	-1.640942	1240K	1	0.856	594360	M	I2a2a1a1a	530	T2c1d1	[0.996,1.000]	0.02	0.426	1123	0.009151	2.504505565	[0.002,0.016]	half	S3068.L1	QUESTIONABLE (damage=0.02, Xcontam=0.013)	No	NA	NA	NA	0	1	0
I2365	I2365	GEN_11a	petrous	2018	OlaldeNature2018	Sz√©cs√©nyi-Nagy, Anna	4285	2465-2205 calBCE [2465-2205 calBCE (3858¬±32 BP, DeA-6762), 2465-2213 calBCE (3871¬±29¬† BP, DeA-7220)]	Hungary_EBA_BellBeaker	Budapest-B√©k√°smegyer	Hungary	47.59916	19.05456	1240K	2	3.218	922704	M	R1b1a1a2a1a2b1	..	V3	..	..	..	..	0.005879	2.148587685	[0.001,0.011]	..,..	S2365.L1,S3539.L2	PASS (Xcontam=0.006, mtcontam=0.917-0.979)	No	0.319592047971996	0.680407952028004	0	0	1	0
I3537	I3537	MEMO7a	tooth (molar)	2017	LipsonNature2017	Sz√©cs√©nyi-Nagy, Anna	7371	5481-5361 calBCE (6449¬±30 BP, BRAMS-1302)	Hungary_MN_ALPc_Szatmar	Mezk√∂vesd-Mocsoly√°s	Hungary	47.78134	20.58258	1240K	1	0.264	256356	F	..	283	HV	[0.961,0.994]	0.26	0.01	492	..	..	..	minus	S3537.L1	PASS	No	NA	NA	NA	0	1	0
I3582	I3582	19	tooth	2019	OlaldeScience2019	Lalueza-Fox, Carles	1400	500-600 CE	Iberia_Visigoth_Granada	Granada, Montefr√≠o, El Castill√≥n	Spain	..	..	1240K	1	0.389	332438	M	R1b1a1a2a1a2	115	K1b1a	[0.980,0.989]	0.098	0.455	332	0.010693	1.553388975	[0,0.024]	half	S3582.E1.L1	PASS	No	NA	NA	NA	0	0	1
I3585	I3585	28	tooth	2019	OlaldeScience2019	Lalueza-Fox, Carles	1179	677-866 calCE (1250¬±25 BP, PSUAMS-2074)	Iberia_Visigoth_Granada	Granada, Ventas de Zafarraya	Spain	..	..	1240K	1	2.612	736749	M	R1b1a1a2a1a2(xR1b1a1a2a1a2c)	400	H1	[0.977,0.989]	0.069	0.432	4020	0.004798	3.995127244	[0.002,0.007]	half	S3585.E1.L1	PASS (Xcontam=0.005)	No	0.468773633173676	0.531226366826324	0	0	0	1
I3589	I3589	Grave 3	tooth	2018	OlaldeNature2018	Heyd, Volcker	4175	2300-2150 BCE	Germany_BellBeaker	Bavaria, Alburg-Lerchenhaid, Spedition H√§ring, Stkr. Straubing	Germany	48.8833	12.5332	1240K	1	0.739	535720	M	R1b1a1a2a1a2b1	549	U4d1	[0.993,0.999]	0.054	0.435	816	0.004615	1.264476752	[0,0.012]	half	S3589.E1.L1	PASS	No	NA	NA	NA	0	0	1
I3590	I3590	Grave 4	tooth	2018	OlaldeNature2018	Heyd, Volcker	4191	2339-2143 calBCE (3802¬±26 BP, BRAMS-1217)	Germany_BellBeaker	Bavaria, Alburg-Lerchenhaid, Spedition H√§ring, Stkr. Straubing	Germany	48.8833	12.5332	1240K	1	0.571	422400	F	..	271	H1	[0.987,0.997]	0.087	0.012	1566	..	..	..	half	S3590.E1.L1	PASS	No	NA	NA	NA	0	0	1
I3594	I3594	Grave 9	tooth	2018	OlaldeNature2018	Heyd, Volcker	4175	2300-2150 BCE	Germany_BellBeaker	Bavaria, Alburg-Lerchenhaid, Spedition H√§ring, Stkr. Straubing	Germany	48.8833	12.5332	1240K	1	1.027	613980	F	..	712	T2	[0.996,1.000]	0.062	0.011	3783	..	..	..	half	S3594.E1.L1	PASS	No	0.555933900715211	0.444066099284789	0	0	0	1
I3715	I3715	Mos27, Grave9, 111	tooth	2018	MathiesonNature2018	Pinhasi, Ron	7529	5636-5521 calBCE (6655¬±35 BP, PSUAMS-1907)	Ukraine_N	Volniensky, Vilnianka	Ukraine	47.9543	35.3893	1240K	1	0.619	466974	M	I2a2a1b1	152	U2e1h	[0.994,1.000]	0.067	0.437	672	0.004862	1.701333703	[0,0.01]	half	S3715.E1.L1	PASS	No	NA	NA	NA	0	1	0
I3717	I3717	Mos49, Grave 46, 242	tooth	2018	MathiesonNature2018	Pinhasi, Ron	7289	5460-5218 calBCE (6330¬±35 BP, PSUAMS-1908)	Ukraine_N	Dereivka I	Ukraine	48.91422	33.76493	1240K	1	0.671	496612	M	I2a2a1b1	400	U5a2+16294	[0.994,1.000]	..	0.432	710	0.004818	1.376244276	[0,0.012]	half	S3717.E1.L1	PASS	No	NA	NA	NA	0	1	0
I3759	I3759	LHY073	tooth	2019	OlaldeScience2019	Lalueza-Fox, Carles	2228	361-195 calBCE (2195¬±25 BP, PSUAMS-2078)	Iberia_Celtiberian	Basque Country, Alava, La Hoya	Spain	42.565	-2.58635	1240K	1	1.875	738525	M	I2a1a1a	291	H1	[0.995,1.000]	0.099	0.422	3265	0.007779	4.390351273	[0.004,0.011]	half	S3759.E1.L1	PASS (Xcontam=0.009)	No	0.383724247405956	0.616275752594044	0	0	0	1
I3980	I3980	6	tooth	2019	OlaldeScience2019	Lalueza-Fox, Carles	1434	432-601 calCE (1520¬±20 BP, PSUAMS-2110)	Iberia_Roman	Granada, Fuentenueva	Spain	37.1775	-3.609166667	1240K	1	0.323	304109	F	..	112	H1e1c	[0.986,0.995]	0.071	0.012	627	..	..	..	half	S3980.E1.L1	PASS	No	NA	NA	NA	0	0	1
I3983	I3983	35	tooth	2019	OlaldeScience2019	Lalueza-Fox, Carles	1604	265-427 calCE (1660¬±25 BP, PSUAMS-2081)	Iberia_Roman	Granada, Plaza Einstein	Spain	37.1775	-3.609166667	1240K	1	1.856	661285	M	J2a1a2a2	76	H4a1c2	[0.960,0.977]	0.315	0.441	1363	0.006146	2.497400404	[0.001,0.011]	half	S3983.E1.L1	PASS	No	0.57130968032168	0.42869031967832	0	0	0	1
I4054	I4054	37	tooth	2019	OlaldeScience2019	Lalueza-Fox, Carles	1450	400-600 CE	Iberia_Roman_brother.I3983	Granada, Plaza Einstein	Spain	37.1775	-3.609166667	1240K	1	0.264	260729	M	J	98	H4a1c2	[0.996,1.000]	0.099	0.447	146	n/a (<200 SNPs)	n/a (<200 SNPs)	n/a (<200 SNPs)	half	S4054.E1.L1	PASS	No	NA	NA	NA	0	0	1
I4068	I4068	skeleton 228-M3	petrous	2018	OlaldeNature2018	Altena, Eveline	3992	2132-1952 calBCE (3655¬±20 BP, PSUAMS-2318)	Netherlands_BellBeaker	Noord-Holland, Oostwoud, De Tuithoorn	Netherlands	52.733563	5.096183	1240K	1	0.803	469691	M	R1b1a1a2a1a2	53.6	U5a2a1	[0.966,0.986]	0.081	0.439	899	0.008283	2.110908988	[0.001,0.016]	half	S4068.E1.L1	PASS	No	0.157516569828164	0.842483430171836	0	0	1	0
I4069	I4069	skeleton 229-M4	petrous	2018	OlaldeNature2018	Altena, Eveline	3988	2188-1887 calBCE (3640¬±50 BP, GrA-6477)	Netherlands_BellBeaker	Noord-Holland, Oostwoud, De Tuithoorn	Netherlands	52.733563	5.096183	1240K	1	2.131	721500	M	R1b1a1a2a1a2	148	U5a1a1	[0.953,0.975]	0.07	0.429	3141	0.003645	2.724646955	[0.001,0.006]	half	S4069.E1.L1	PASS (Xcontam=0.007, mtcontam=0.966)	No	0.168559650585144	0.831440349414856	0	0	1	0
I4070	I4070	skeleton 230 barrow I-M7	petrous	2018	OlaldeNature2018	Altena, Eveline	3714	1881-1646 calBCE (3440¬±40 BP, GrA-17225)	Netherlands_BA	Noord-Holland, Oostwoud, De Tuithoorn	Netherlands	52.733563	5.096183	1240K	1	1.782	697834	M	R1b1a1a2a1a1	137	U5a1b1a	[0.969,0.985]	..	0.433	2586	0.005652	3.043340136	[0.002,0.009]	half	S4070.E1.L1	PASS (Xcontam=0.009, mtcontam=0.978)	No	0.242347747485471	0.757652252514529	0	0	1	0
I4071	I4071	skeleton 231 barrow I-M1	petrous	2018	OlaldeNature2018	Altena, Eveline	3724	1883-1665 calBCE (3450¬±40 BP, GrA-17226)	Netherlands_BA	Noord-Holland, Oostwoud, De Tuithoorn	Netherlands	52.733563	5.096183	1240K	1	3.909	774001	F	..	255	H6a1a	[0.970,0.984]	0.111	0.013	7500	..	..	..	half	S4071.E1.L1	PASS	No	0.173174035062772	0.826825964937228	0	0	1	0
I4073	I4073	skeleton 236-M13	petrous	2018	OlaldeNature2018	Altena, Eveline	4000	2196-1903 calBCE (3660¬±50 BP, GrA-15598)	Netherlands_BellBeaker	Noord-Holland, Oostwoud, De Tuithoorn	Netherlands	52.733563	5.096183	1240K	1	3.138	761432	M	R1b1a1a2a1a2	235	U5a2b1	[0.969,0.984]	0.128	0.426	4006	0.006748	4.982537491	[0.004,0.009]	half	S4073.E1.L1	PASS (Xcontam=0.01, mtcontam=0.977)	No	0.131479183386629	0.868520816613371	0	0	1	0
I4075	I4075	skeleton 243-M15	petrous	2018	OlaldeNature2018	Altena, Eveline	3979	2119-1938 calBCE (3635¬±20 BP, PSUAMS-2337)	Netherlands_BellBeaker	Noord-Holland, Oostwoud, De Tuithoorn	Netherlands	52.733563	5.096183	1240K	1	4.036	770037	F	..	411	H5a1	[0.982,0.993]	0.088	0.014	7415	..	..	..	half	S4075.E1.L1	PASS	No	0.214776732689657	0.785223267310343	0	0	1	0
I4076	I4076	skeleton 247-M18	petrous	2018	OlaldeNature2018	Altena, Eveline	3767	1883-1751 calBCE (3490¬±20 BP, PSUAMS-2319)	Netherlands_BellBeaker	Noord-Holland, Oostwoud, De Tuithoorn	Netherlands	52.733563	5.096183	1240K	1	0.589	436123	F	..	66.9	K1+16362	[0.971,0.984]	0.106	0.011	1473	..	..	..	half	S4076.E1.L1	PASS	No	NA	NA	NA	0	1	0
I4088	I4088	URZI16	petrous	2018	MathiesonNature2018	Pinhasi, Ron	6154	4331-4076 calBCE (5380¬±25 BP, PSUAMS-1832)	Romania_C	Urziceni	Romania	47.7467	22.395	1240K	1	1.925	699220	F	..	363	K2a	[0.933,0.950]	0.114	0.014	5479	..	..	..	half	S4088.E1.L1	QUESTIONABLE (mtcontam=0.942)	No	0.834313475880452	0	0.165686524119548	0	1	0
I4089	I4089	URZI48	petrous	2018	MathiesonNature2018	Pinhasi, Ron	5653	3761-3645 calBCE (4915¬±25 BP, PSUAMS-1746)	Romania_C	Urziceni	Romania	47.7467	22.395	1240K	1	3.077	784776	M	C1a2a	611	J1c	[0.992,0.999]	0.107	0.425	4280	0.012291	6.662485561	[0.009,0.016]	half	S4089.E1.L1	PASS (Xcontam=0.012)	No	0.848751775289813	0	0.151248224710187	0	1	0
I4110	I4110	Mos57, Grave73, 263	tooth	2018	MathiesonNature2018	Pinhasi, Ron	5456	3634-3377 calBCE (4725¬±25 BP, UCIAMS-186349)	Ukraine_Eneolithic_SredniStog	Dereivka I	Ukraine	48.91422	33.76493	1240K	1	1.068	580868	F	..	213	J2b1d	[0.999,1.000]	..	0.01	3636	..	..	..	half	S4110.E1.L1	PASS	No	0.404720411597685	0	0.595279588402315	0	1	0
I4111	I4111	Mos60, Grave 123, 307	tooth	2018	MathiesonNature2018	Pinhasi, Ron	6585	4722-4548 calBCE (5795¬±35 BP, PSUAMS-1910)	Ukraine_N	Dereivka I	Ukraine	48.91422	33.76493	1240K	1	2.11	728256	F	..	207	U4d	[0.981,0.990]	0.099	0.008	6152	..	..	..	half	S4111.E1.L1	PASS	No	0.0920732354085968	0	0.907926764591403	0	1	0
I4114	I4114	Mos64, Grave 103, 290	tooth	2018	MathiesonNature2018	Pinhasi, Ron	7351	5473-5329 calBCE (6420¬±35 BP, PSUAMS-1911)	Ukraine_N	Dereivka I	Ukraine	48.91422	33.76493	1240K	1	0.982	592049	M	R1b1a	87.3	U5a1	[0.982,0.994]	0.084	0.433	1324	0.006406	2.084619407	[0,0.012]	half	S4114.E1.L1	PASS (Xcontam=0.013)	No	0.0797619095682519	0	0.920238090431748	0	1	0
I4167	I4167	GEN_69	tooth (molar)	2018	MathiesonNature2018	Sz√©cs√©nyi-Nagy, Anna	6624	4790-4558 calBCE (5830¬±40 BP, Poz-90127)	Croatia_EN_Starcevo	Beli Manastir-Popova zemlja	Croatia	45.338767	18.698861	1240K	1	0.051	59261	M	I	110	U5b2b	[0.999,1.000]	0.099	0.431	13	n/a (<200 SNPs)	n/a (<200 SNPs)	n/a (<200 SNPs)	half	S4167.L1	PASS	No	NA	NA	NA	0	1	0
I4178	I4178	GEN_58	petrous	2018	OlaldeNature2018	Sz√©cs√©nyi-Nagy, Anna	4300	2500-2200 BCE	Hungary_EBA_BellBeaker	Szigetszentmikl√≥s-Fels≈ë-√úrge-hegyi-d≈±l≈ë	Hungary	47.383224	19.020252	1240K	1	0.89	587361	M	R1b1a1a2	30.6	J1c1b1a	[0.918,0.960]	0.177	0.424	1131	0.002162	0.9291228	[0,0.007]	half	S4178.L1	PASS (mtcontam=0.94, Xcontam=-0.001)	No	0.301119907601334	0.698880092398666	0	0	1	0
I4184	I4184	SZEH7b	petrous	2017	LipsonNature2017	Sz√©cs√©nyi-Nagy, Anna	6773	4930-4715 calBCE (5930¬±40 BP, Beta-310040)	Hungary_LN_Sopot	Szemely-Hegyes	Hungary	46.025398	18.325056	1240K	1	0.521	425704	F	..	125	K1a	[0.996,1.000]	0.108	0.012	1373	..	..	..	half	S4184.L1	PASS	No	NA	NA	NA	0	1	0
I4188	I4188	POPI5a	tooth (molar)	2017	LipsonNature2017	Sz√©cs√©nyi-Nagy, Anna	7050	5300-4900 BCE	Hungary_MN_ALPc_I	Polg√°r, Pi√≥c√°s	Hungary	47.865071	21.125287	1240K	1	0.306	290631	M	I2a2a	70.2	K1a	[0.987,0.997]	0.101	0.428	203	0.003083	0.625398481	[0,0.013]	half	S4188.L1	PASS	No	NA	NA	NA	0	1	0
I4189	I4189	GEN100	petrous	2017	LipsonNature2017	Sz√©cs√©nyi-Nagy, Anna	6050	4300-3900 BCE	Hungary_C_Balaton_Lasinja	Als√≥ny√©k-elker√ºl√∂ 2	Hungary	46.204523	18.729916	1240K	1	1.806	764910	F	..	62.7	T2b	[0.985,0.993]	0.134	0.011	..	..	..	..	half	S4189.L1	PASS	No	0.908926369093745	0	0.0910736309062553	1	1	0
I4196	I4196	BUD9a	tooth (molar)	2017	LipsonNature2017	Sz√©cs√©nyi-Nagy, Anna	7050	5300-4900 BCE	Hungary_MN_LBK	Budakeszi, Sziliskert-Tangazdas√°g	Hungary	47.50163	18.910468	1240K	1	1.098	638509	F	..	153	U2+152	[0.981,0.990]	0.169	0.009	..	..	..	..	half	S4196.L1	PASS	No	0.968057832737836	0	0.0319421672621641	0	1	0
I4253	I4253	RISE1124, Grave13	tooth	2018	OlaldeNature2018	Allentoft, Morten	4283	2457-2208 calBCE (3850¬±20 BP, PSUAMS-2339)	Poland_BellBeaker	Samborzec 1	Poland	50.649	20.656	1240K	1	0.547	452974	M	R1b1a1a2	1050	U5a2c	[0.998,1.000]	0.043	0.422	540	0.001075	0.432206848	[0,0.006]	half	S4253.E1.L1	PASS	No	NA	NA	NA	0	1	0
I1763	I1763	StPet9, site 6, collection 6462, individual 23	petrous	2018	MathiesonNature2018	Pinhasi, Ron	10074	8280-7967 calBCE (8960¬±50 BP, Poz-81127)	Ukraine_Mesolithic	Vasil'evka	Ukraine	47.434167	35.276389	1240K	1	3.469	831221	M	I2a1	567	U5b2	[0.975,0.989]	0.128	0.417	5381	0.006065	5.095996303	[0.004,0.008]	half	S1763.E1.L1	PASS (Xcontam=0.007)	No	NA	NA	NA	0	1	0
I1767	I1767	Sk2	tooth (molar)	2018	OlaldeNature2018	Brace, Selina	4035	2200-1970 calBCE (3705¬±35 BP, OxA-8651)	England_BellBeaker	England, County Durham, Stockton-on-Tees, Windmill Fields	Great Britain	54.522812	-1.308134	1240K	1	1.799	729987	M	I2a2a1a1a	463	U5a1a1	[0.993,0.999]	0.074	0.426	..	0.006778	2.415326383	[0.001,0.012]	half	S1767.E1.L1	PASS (Xcontam=0.007)	No	0.30155484830156	0.69844515169844	0	0	1	0
I1770	I1770	BurialXI	petrous	2018	OlaldeNature2018	Brace, Selina	3950	2400-1600 BCE	England_BellBeaker	England, North Yorkshire, Staxton, Staxton Beacon	Great Britain	54.201949	-0.434355	1240K	1	0.778	483474	F	..	69.4	U5b1d2	[0.964,0.981]	0.119	0.011	2646	..	..	..	half	S1770.E1.L1	PASS	No	NA	NA	NA	0	1	0
I1775	I1775	GOM245	tooth	2018	OlaldeNature2018	Jowett, Nick	3597	1693-1600 calBCE (3344¬±27 BP, OxA-14308)	Wales_C_EBA	Wales, North Wales, Llandudno, Great Orme	Great Britain	53.33	-3.84	1240K	1	0.495	410642	M	R1b1a1a2a1a2	677	I3	[0.978,0.989]	..	0.437	..	0.041704	2.539851132	[0.01,0.074]	half	S1775.E1.L1	QUESTIONABLE (Xcontam=0.042)	No	NA	NA	NA	0	1	0
I1819	I1819	StPet12, site 9, collection 6462, individual 25	petrous	2017	MathiesonNature2018	Pinhasi, Ron	10643	8825-8561 calBCE (9420¬±50 BP, Poz-81128)	Ukraine_Mesolithic	Vasil'evka	Ukraine	47.434167	35.276389	1240K	1	3.435	813114	M	R1a	585	U5b2	[0.948,0.968]	0.156	0.417	5168	0.006763	5.794297719	[0.004,0.009]	half	S1819.E1.L1	PASS (Xcontam=0.008, mtcontam=0.959)	No	NA	NA	NA	0	1	0
I1838	I1838	LY.II.A.10.15069	tooth	2017	LipsonNature2017	Lalueza-Fox, Carles	5099	3354-2943 calBCE (4470¬±50 BP, Poz-83429)	Iberia_C	Basque Country, Alava, Las Yurdinas II	Spain	42.63	-2.7	1240K	1	4.241	828755	F	..	978	J1c3	[0.988,0.995]	0.072	0.011	9074	..	..	..	half	S1838.E1.L1	PASS	No	0.69530487061167	0	0.30469512938833	0	0	1
I1840	I1840	ES.2/4-1	tooth	2019	OlaldeScience2019	Lalueza-Fox, Carles	3507	1660-1454 calBCE (3260¬±30 BP, Beta-299302)	Iberia_BA	Basque Country, Alava, El Sotillo	Spain	42.57	-2.62	1240K	1	0.988	661465	M	R1b1a1a2a1a(xR1b1a1a2a1a1,xR1b1a1a2a1a2c,xR1b1a1a2a1a2a5)	489	H3ap	[0.993,0.999]	0.048	0.418	1505	0.005881	2.370625368	[0.001,0.011]	half	S1840.E1.L1	PASS	No	0.463056713078683	0.536943286921317	0	0	0	1
I1843	I1843	LHUE11J.5	tooth	2017	LipsonNature2017	Lalueza-Fox, Carles	4935	3092-2877 calBCE [3092-2918 calBCE (4390¬±30 BP, Beta-301225), 3011-2877 calBCE (4290¬±30 BP, Beta-301226)]	Iberia_C	Basque Country, Alava, Alto de la Huesera	Spain	42.57	-2.57	1240K	1	1.189	642557	F	..	702	U5b1+16189+@16192	[0.998,1.000]	0.048	0.011	4705	..	..	..	half	S1843.E1.L1	PASS	No	0.683068784886454	0	0.316931215113546	0	0	1
I1889	I1889	SEKU1a	tooth (molar)	2017	LipsonNature2017	Sz√©cs√©nyi-Nagy, Anna	6977	5202-4851 calBCE (6079¬±33 BP, MAMS-14808)	Hungary_MN_Vinca	Szederk√©ny Kukorica-dulo	Hungary	45.5969	18.28247	1240K	1	0.449	391493	M	G2a2a1a2a	53	K1a2	[0.874,0.927]	0.196	0.439	331	0.006091	0.719050009	[0,0.023]	half	S1889.L1	PASS (mtcontam=0.902, Xcontam=0.006)	No	NA	NA	NA	0	1	0
I1901	I1901	VEJ5a	tooth (molar)	2017	LipsonNature2017	Sz√©cs√©nyi-Nagy, Anna	6600	4800-4500 BCE	Hungary_LN_Lengyel	Veszpr√©m, Jutasi √∫t	Hungary	47.102645	17.912987	1240K	1	0.619	486293	M	G2a2a1	213	J1c2	[0.994,0.999]	0.164	0.426	643	0.009146	1.857163308	[0,0.019]	half	S1901.L1	PASS	No	NA	NA	NA	0	1	0
I1903	I1903	BAL3a	tooth (molar)	2017	LipsonNature2017	Sz√©cs√©nyi-Nagy, Anna	6600	4800-4500 BCE	Hungary_LN_Lengyel_son.I10619.son.I10624.halfbro.I10620.halfbro.I10621	B√°tasz√©k, Lajv√©r	Hungary	46.20487	18.7004	1240K	1	0.906	588098	M	H2	127	T2	[0.998,1.000]	0.157	0.43	1254	0.004869	1.801595794	[0,0.01]	half	S1903.L1	PASS	No	0.94114821754471	0	0.0588517824552904	0	1	0
I1908	I1908	KEFP2a	petrous	2017	LipsonNature2017	Sz√©cs√©nyi-Nagy, Anna	6050	4300-3900 BCE	Hungary_C_Balaton_Lasinja	Keszthely-Fen√©kpuszta, Pusztaszentegyh√°zi d√ºl√∂	Hungary	46.70991	17.23935	1240K	1	0.736	542798	F	..	91.8	J2b1a	[0.986,0.993]	0.104	0.009	2692	..	..	..	half	S1908.L1	PASS	No	NA	NA	NA	0	1	0
I1909	I1909	M6-116.12a	tooth (molar)	2017	LipsonNature2017	Sz√©cs√©nyi-Nagy, Anna	6089	4232-4046 calBCE (5300¬±23 BP, MAMS-14132)	Hungary_C_Balaton_Lasinja	L√°nycs√≥k, Gata-Csatola	Hungary	45.993	18.58127	1240K	1	0.637	486998	F	..	188	T2	[0.997,0.999]	0.129	0.01	2175	..	..	..	half	S1909.L1	PASS	No	NA	NA	NA	0	1	0
I1972	I1972	E-06-Ind1	tooth	2017	LipsonNature2017	Lalueza-Fox, Carles	6710	4827-4692 calBCE (5880¬±30 BP, Beta-366569)	Iberia_EN	Burgos, El Prado de Pancorbo	Spain	42.6282	-3.11649	1240K	1	0.473	363549	F	..	438	K1a4a1	[0.994,0.999]	0.128	0.014	1067	..	..	..	half	S1972.E1.L1	PASS	No	NA	NA	NA	0	0	1
I2509	I2509	G2, Grave 2 (Bronze Age)	petrous	2018	MathiesonNature2018	Pinhasi, Ron	6353	4452-4354 calBCE (5565¬±25 BP, PSUAMS-1812)	Bulgaria_C	Veliko Tarnovo, Dzhulyunitsa	Bulgaria	43.16089	25.88341	1240K	1	9.232	852060	F	..	749	K1a2	[0.981,0.992]	0.128	0.014	9980	..	..	..	half	S2509.E1.L1	QUESTIONABLE (batch.flag)	No	0.925302825168307	0	0.0746971748316928	0	0	1
I2510	I2510	No1, No. 1	petrous	2018	MathiesonNature2018	Pinhasi, Ron	4758	2906-2710 calBCE (4235¬±25 BP, PSUAMS-1815)	Bulgaria_EBA	Veliko Tarnovo, Dzhulyunitsa	Bulgaria	43.16089	25.88341	1240K	1	6.7	821681	M	G2a2a1a2	1400	H4a1	[0.989,0.997]	0.103	0.421	6446	0.004777	5.528800805	[0.003,0.006]	half	S2510.E1.L1	PASS (Xcontam=0.005, batch.flag)	No	0.892246435603734	0	0.107753564396266	0	0	1
I2519	I2519	G4, Grave 4 (Trench 17)	petrous	2018	MathiesonNature2018	Pinhasi, Ron	6242	4337-4246 calBCE (5425¬±25 BP, PSUAMS-1813)	Bulgaria_C	Veliko Tarnovo, Dzhulyunitsa	Bulgaria	43.16089	25.88341	1240K	1	4.848	765259	F	..	831	U5b2a1a+16311	[0.991,0.998]	0.132	0.014	7928	..	..	..	half	S2519.E1.L1	QUESTIONABLE (batch.flag)	No	0.939709473168272	0	0.0602905268317275	0	0	1
I2520	I2520	G5, Grave 5 (Bronze Age)	petrous	2018	MathiesonNature2018	Pinhasi, Ron	5132	3336-3028 calBCE (4470¬±25 BP, PSUAMS-1814)	Bulgaria_EBA	Veliko Tarnovo, Dzhulyunitsa	Bulgaria	43.16089	25.88341	1240K	1	6.117	795071	M	H2	1340	H	[0.988,0.997]	0.097	0.426	5921	0.00429	5.187604455	[0.003,0.006]	half	S2520.E1.L1	PASS (batch.flag)	No	0.71270883889823	0	0.28729116110177	0	0	1
I2532	I2532	ROM1, P1 square 1 -3, M1, 3.15m Level 5c	petrous	2018	MathiesonNature2018	Pinhasi, Ron	7621	5715-5626 calBCE (6755¬±30 BP, PSUAMS-1747)	Romania_EN	Cotatcu	Romania	45.466	27.01	1240K	1	2.183	708400	M	G2a2b2b	335	K1a2	[0.977,0.988]	0.105	0.428	3435	0.005627	4.170495983	[0.003,0.008]	half	S2532.E1.L1	PASS	No	0.990454571323257	0	0.00954542867674293	0	1	0
I2533	I2533	ROM29, Complex grave 3	petrous	2018	MathiesonNature2018	Pinhasi, Ron	7378	5484-5372 calBCE (6470¬±30 BP, PSUAMS-1748)	Romania_EN	Carcea	Romania	..	..	1240K	1	4.171	766906	F	..	524	J1c5	[0.960,0.979]	0.162	0.013	7769	..	..	..	half	S2533.E1.L1	PASS	No	1.00464286649428	0	-0.00464286649428248	0	1	0
I2534	I2534	TEL1, SRAP 2008, TEL003, S44 UN2461	petrous	2018	MathiesonNature2018	Pinhasi, Ron	7670	5810-5630 calBCE (6829¬±47 BP, PSUAMS-2334 corrected for freshwater marine reservoir effect with Method 1 of Cook et al. 2002 with the modifications recommended by Cook et al. 2011)	Romania_Mesolithic	Magura Buduiasca, Teleor 3	Romania	44.027196	25.392494	1240K	1	0.532	418429	F	..	183	K1	[0.994,1.000]	0.148	0.012	1325	..	..	..	half	S2534.E1.L1	PASS	No	NA	NA	NA	0	0	1
I2566	I2566	65530_13385	petrous	2018	OlaldeNature2018	Barclay, Alastair	4070	2210-2030 calBCE (3734¬±25 BP, NZA-32490)	England_C_EBA	England, Wiltshire, Amesbury Down	Great Britain	51.168023	-1.7725402	1240K	1	2.259	485091	M	R1b1a1a2a1a2	638	K1b1a1	[0.997,1.000]	0.073	0.45	2388	0.00471	3.132650801	[0.002,0.008]	half	S2566.E1.L2	PASS	No	0.173237229753673	0.826762770246327	0	0	1	0
I2567	I2567	GENSCOT14	petrous	2018	OlaldeNature2018	Armit, Ian	4030	2275-1884 calBCE [2131-1884 calBCE (3615¬±40 BP, SUERC-4072), 2275-2024 calBCE (3725¬±35 BP, SUERC-4083)]	Scotland_C_EBA	Scotland, Dryburn Bridge	Great Britain	55.97	-2.444	1240K	1	1.835	589224	M	R1b1a1a2a1a2	366	U4a1	[0.975,0.987]	0.124	0.442	2573	0.0042	2.821594604	[0.001,0.007]	half	S2567.E1.L2	PASS (Xcontam=0.006)	No	0.181833407024967	0.818166592975033	0	1	1	0
I2568	I2568	GENSCOT15	tooth	2018	OlaldeNature2018	Armit, Ian	4113	2287-2039 calBCE (3755¬±35 BP, SUERC-4078)	Scotland_C_EBA	Scotland, Dryburn Bridge	Great Britain	55.97	-2.444	1240K	1	1.556	570382	M	R1b1a1a2a1a2c1	701	U5a1b1g	[0.992,1.000]	0.078	0.434	2163	0.003801	2.298337651	[0.001,0.007]	half	S2568.E1.L2	PASS (Xcontam=0.008)	No	0.252093083131024	0.747906916868976	0	0	1	0
I2573	I2573	GENSCOT21	petrous	2018	OlaldeNature2018	Armit, Ian	3352	1501-1302 calBCE (3144¬±37 BP, OxA-16486)	Scotland_MBA	Scotland, Longniddry, Evergreen	Great Britain	55.98	-2.896	1240K	1	0.913	611500	F	..	66.7	H3+16311	..	0.113	0.009	3417	..	..	..	half	S2573.E1.L3	PASS	No	0.289563027297173	0.710436972702827	0	0	1	0
I2596	I2596	56240_5289	petrous	2018	OlaldeNature2018	Barclay, Alastair	4105	2280-2030 calBCE (3739¬±30 BP, NZA-32484)	England_EBA_father.or.son.I2597	England, Wiltshire, Amesbury Down	Great Britain	51.168023	-1.7725402	1240K	1	0.841	525412	M	R1b1a1a2a1a2c	120	J1c1	[0.996,1.000]	..	0.433	1160	0.00213	1.096224305	[0,0.006]	half	S2596.E1.L1	PASS	No	0.163674075510101	0.836325924489899	0	0	1	0
I2598_published	I2598	56244_12134	tooth	2018	OlaldeNature2018	Barclay, Alastair	3990	2140-1940 calBCE (3664¬±30 BP, NZA-32494)	England_C_EBA_published	England, Wiltshire, Amesbury Down	Great Britain	51.168023	-1.7725402	1240K	1	0.078	85900	M	R1b1a1a2a1a	777	H	[0.997,1.000]	0.098	0.433	18	n/a (<200 SNPs)	n/a (<200 SNPs)	n/a (<200 SNPs)	half	S2598.E1.L1	PASS (Xcontam=0.159, XcontamZ=1.4)	No	NA	NA	NA	0	1	0
I2600	I2600	72832_5108	petrous	2018	OlaldeNature2018	Barclay, Alastair	3990	2140-1940 calBCE (3646¬±27 BP, SUERC-43374)	England_C_EBA_o_daughter.I2457	England, Wiltshire, Porton	Great Britain	51.13	-1.69	1240K	1	1.319	524726	F	..	338	U5b1+16189	[0.991,1.000]	0.056	0.013	3661	..	..	..	half	S2600.E1.L1	PASS	No	0.206080848688904	0.793919151311096	0	0	1	0
I2601	I2601	EXEKA09_126005	petrous	2018	OlaldeNature2018	Barclay, Alastair	3805	1960-1750 calBCE (3535¬±35 BP, SUERC-40713)	England_C_EBA	England, Kent, Thanet	Great Britain	51.33	1.36	1240K	1	0.882	498474	F	..	19.5	U5a1b1a	[0.976,0.999]	0.078	0.012	2851	..	..	..	half	S2601.E1.L1	PASS	No	0.259671304433651	0.740328695566349	0	0	1	0
I2602	I2602	EXEKA09_136128	petrous	2018	OlaldeNature2018	Barclay, Alastair	3745	1900-1690 calBCE (3490¬±30 BP, SUERC-40290)	England_C_EBA	England, Kent, Thanet	Great Britain	51.33	1.36	1240K	1	1.616	641305	M	R1b1a1a2a1a2	111	U5b2b	[0.981,0.992]	0.165	0.432	2411	0.005517	2.825518473	[0.002,0.009]	half	S2602.E1.L1	PASS	No	0.242430532431086	0.757569467568914	0	0	1	0
I2605	I2605	SK 5587 (DBC 96)	petrous	2018	OlaldeNature2018	Loe, Louise	5238	3631-2944 calBCE [3631-3372 calBCE (4710¬±35 BP, Poz-83483), 3368-2944 calBCE (4500¬±60 BP, BM-3173)]	England_N	England, Eton Rowing Course	Great Britain	51.49275	-0.665402	1240K	1	1.126	609777	F	..	287	J1c6	[0.990,0.997]	..	0.01	3857	..	..	..	half	S2605.E1.L1	PASS	No	0.764125919572067	0	0.235874080427933	0	1	0
I2609	I2609	MOA 1956.46 Box 136	tooth	2018	OlaldeNature2018	Fowler, Christopher	3848	2023-1772 calBCE (3560¬±40 BP, Poz-83423)	England_C_EBA	England, Northumberland, Hexham Golf Course	Great Britain	54.979	-2.123	1240K	1	0.33	273312	F	..	160	K2a	[0.987,0.996]	0.074	0.01	682	..	..	..	half	S2609.E1.L1	PASS	No	NA	NA	NA	1	1	0
I2618	I2618	MOA 1964.2 Box 102A	tooth	2018	OlaldeNature2018	Fowler, Christopher	3993	2135-1951 calBCE (3660¬±28 BP, OxA-26254)	England_C_EBA	England, Northumberland, Barrasford, Reaverhill	Great Britain	55.058	-2.147	1240K	1	1.029	643010	M	R1b1a1a2a1a	691	H1bs	..	0.102	0.423	1407	0.010127	3.250074055	[0.004,0.016]	half	S2618.E1.L1	PASS (Xcontam=0.01)	No	0.210976106546024	0.789023893453976	0	0	1	0
I2630	I2630	GENSCOT02	petrous	2018	OlaldeNature2018	Armit, Ian	4472	2580-2463 calBCE (3999¬±32 BP, SUERC-68632)	Scotland_N	Scotland, Orkney, Isbister	Great Britain	58.74	-2.916	1240K	1	5.836	932048	M	I2a1b1	155	K1a4	..	0.093	0.417	8484	0.003799	5.224773928	[0.002,0.005]	half	S2630.E1.L2	PASS	No	0.778836332923314	0	0.221163667076686	0	1	0
I2631	I2631	GENSCOT03	petrous	2018	OlaldeNature2018	Armit, Ian	4952	3097-2906 calBCE (4384¬±36 BP, SUERC-68633)	Scotland_N	Scotland, Quoyness	Great Britain	59.23	-2.568	1240K	1	3.823	869547	M	I2a1b	871	H5	[0.989,0.998]	0.065	0.415	5435	0.006795	5.508835621	[0.004,0.009]	half	S2631.E1.L2	PASS (Xcontam=0.005)	No	0.77441650243869	0	0.22558349756131	0	1	0
I2633	I2633	GENSCOT05, Site B	petrous	2018	OlaldeNature2018	Armit, Ian	5653	3765-3641 calBCE (4911¬±32 BP, SUERC-68634)	Scotland_N	Scotland, Tulloch of Assery	Great Britain	58.53	-3.603	1240K	1	2.833	724631	F	..	426	T2e1	[0.961,0.978]	0.095	0.03	7000	..	..	..	half	S2633.E1.L1	PASS (batch.flag, mtcontam=0.971)	No	0.739682277151773	0	0.260317722848227	0	1	0
I2635	I2635	GENSCOT07, Site A	petrous	2018	OlaldeNature2018	Armit, Ian	5471	3652-3389 calBCE (4796¬±37 BP, SUERC-68639)	Scotland_N	Scotland, Tulloch of Assery	Great Britain	58.53	-3.603	1240K	1	3.22	761604	M	I2a1b1	762	U5b1+16189+@16192	[0.985,0.995]	0.076	0.425	4902	0.00418	4.113926231	[0.002,0.006]	half	S2635.E1.L1	PASS (batch.flag)	No	0.769393179154934	0	0.230606820845066	0	1	0
I2639	I2639	53535_25217	petrous	2018	OlaldeNature2018	Barclay, Alastair	3465	1600-1430 calBCE (3225¬±25 BP, NZA-32497)	England_MBA	England, Wiltshire, Amesbury Down	Great Britain	51.168023	-1.7725402	1240K	1	1.956	579584	F	..	1030	T2e1a	[0.993,0.999]	0.063	0.01	4572	..	..	..	half	S2639.E1.L2	PASS	No	0.214647520934014	0.785352479065986	0	0	1	0
I2650	I2650	GENSCOT10	petrous	2018	OlaldeNature2018	Armit, Ian	5380	3500-3360 calBCE (4754¬±36 BP, SUERC-68642, adjusted to allow for a slight marine offset by Rick Schulting)	Scotland_N	Scotland, Holm of Papa Westray North	Great Britain	59.35	-2.873	1240K	1	1.958	770497	M	I2a2a1b	201	T2c1d1	..	0.085	0.42	3467	0.004291	2.775174637	[0.001,0.007]	half	S2650.E1.L2	PASS (Xcontam=0.007)	No	0.762350851691042	0	0.237649148308958	0	1	0
I2651	I2651	GENSCOT11	petrous	2018	OlaldeNature2018	Armit, Ian	5160	3330-3090 calBCE (4525¬±36 BP, SUERC-68643, adjusted to allow for a slight marine offset by Rick Schulting)	Scotland_N	Scotland, Holm of Papa Westray North	Great Britain	59.35	-2.873	1240K	1	1.585	768079	F	..	114	K1a1b1	..	0.074	0.011	6084	..	..	..	half	S2651.E1.L2	PASS	No	0.768890874246823	0	0.231109125753177	0	1	0
I2655	I2655	GENSCOT24	tooth	2018	OlaldeNature2018	Armit, Ian	3308	1442-1273 calBCE (3105¬±35 BP, SUERC-9172)	Scotland_MBA	Scotland, Pabbay Mor	Great Britain	58.23	-6.935	1240K	1	3.639	835188	M	I2a2a1a1a1	1100	H6a1b2	[0.994,0.999]	0.051	0.422	6055	0.003136	3.438816319	[0.001,0.005]	half	S2655.E1.L1	PASS (Xcontam=0.004)	No	0.253455701860028	0.746544298139972	0	0	1	0
I2659	I2659	GENSCOT28	petrous	2018	OlaldeNature2018	Armit, Ian	5652	3761-3643 calBCE (4914¬±27 BP, SUERC-68702)	Scotland_N	Scotland, Distillery Cave	Great Britain	56.41	-5.471	1240K	1	2.985	792497	F	..	467	H1c	[0.972,0.988]	0.082	0.012	8325	..	..	..	half	S2659.E1.L1	PASS	No	0.743747793445447	0	0.256252206554553	0	1	0
I2660	I2660	GENSCOT29	petrous	2018	OlaldeNature2018	Armit, Ian	5383	3513-3352 calBCE (4631¬±29 BP, SUERC-68703)	Scotland_N	Scotland, Distillery Cave	Great Britain	56.41	-5.471	1240K	1	3.914	822865	M	I2a2a1a1a	688	U5a2+16294	[0.972,0.984]	0.06	0.423	5749	0.01105	7.87158699	[0.008,0.014]	half	S2660.E1.L1	PASS (Xcontam=0.013, mtcontam=0.979)	No	0.735817096982465	0	0.264182903017535	0	1	0
I2691	I2691	GENSCOT30	petrous	2018	OlaldeNature2018	Armit, Ian	5620	3700-3639 calBCE (4881¬±25 BP, SUERC-68704)	Scotland_N	Scotland, Distillery Cave	Great Britain	56.41	-5.471	1240K	1	3.456	785482	M	I2a2a1	472	J1c1	[0.981,0.990]	0.049	0.423	4741	0.003449	3.563907874	[0.002,0.005]	half	S2691.E1.L2	PASS (Xcontam=0.005)	No	0.64395270985167	0	0.35604729014833	0	1	0
I2741	I2741	GEN_20	petrous	2018	OlaldeNature2018	Sz√©cs√©nyi-Nagy, Anna	4256	2458-2154 calBCE (3835¬±35 BP, Poz-83641)	Hungary_EBA_BellBeaker_o	Szigetszentmikl√≥s-Fels≈ë-√úrge-hegyi-d≈±l≈ë	Hungary	47.383224	19.020252	1240K	1	3.067	871912	M	I2a1a1	634	H1+16189	..	..	0.408	5950	0.006285	5.272872184	[0.004,0.009]	half	S2741.L1	PASS (Xcontam=0.008)	No	0.654565893181739	0.345434106818261	0	0	1	0
I2745	I2745	CEG08b	tooth (molar)	2017	LipsonNature2017	Sz√©cs√©nyi-Nagy, Anna	7050	5300-4900 BCE	Hungary_MN_ALPc_Szakalhat	Cegl√©d 4/1	Hungary	47.178841	19.860515	1240K	1	0.191	197563	F	..	808	J1c1	..	0.08	0.005	369	..	..	..	half	S2745.L1	PASS	No	NA	NA	NA	0	1	0
I2752	I2752	GEN21	petrous	2017	LipsonNature2017	Sz√©cs√©nyi-Nagy, Anna	5175	3600-2850 BCE	Hungary_LateC_Baden	Balatonlelle, Fels-Gam√°sz	Hungary	46.78469	17.731714	1240K	1	0.669	520804	M	I2	56.6	K1a	..	0.188	0.42	795	0.005672	1.322712764	[0,0.014]	half	S2752.L1	PASS	No	NA	NA	NA	0	1	0
I2753	I2753	GEN22	petrous	2017	LipsonNature2017	Sz√©cs√©nyi-Nagy, Anna	5081	3332-2929 calBCE (4440¬±35 BP, Poz-88231)	Hungary_LateC_Baden	Balatonlelle, Fels-Gam√°sz	Hungary	46.78469	17.731714	1240K	1	2.306	867336	M	I2a1a1a	315	U5a1	..	..	0.408	4745	0.009225	5.423777842	[0.006,0.013]	half	S2753.L1	PASS (Xcontam=0.006, mtcontam=0.977)	No	0.819065037721431	0	0.180934962278569	0	1	0
I2754	I2754	GEN23	petrous	2017	LipsonNature2017	Sz√©cs√©nyi-Nagy, Anna	5131	3337-3024 calBCE (4465¬±30 BP, Poz-83637)	Hungary_LateC_Baden	Balatonlelle, Fels-Gam√°sz	Hungary	46.78469	17.731714	1240K	1	0.335	321304	M	I2	71.9	J1c+16261+189	..	0.139	0.43	222	-0.002163	-0.981504338	[0,0.002]	half	S2754.L1	PASS	No	NA	NA	NA	1	1	0
I2783	I2783	GEN49	petrous	2017	LipsonNature2017	Sz√©cs√©nyi-Nagy, Anna	6046	4228-3963 calBCE (5230¬±40 BP, Poz-83638)	Hungary_Hunyadihalom_MCHA	Nemesn√°dudvar,Papf√∂ld	Hungary	46.334774	19.053945	1240K	1	0.971	648306	M	C1a2a	93.2	T2b	[0.981,0.988]	..	0.409	1411	0.006125	2.363299977	[0.001,0.011]	half	S2783.L1	PASS	No	0.834577158116872	0	0.165422841883128	0	1	0
I2787	I2787	GEN_59	petrous	2018	OlaldeNature2018	Sz√©cs√©nyi-Nagy, Anna	4280	2458-2202 calBCE (3840¬±35 BP, Poz-83640)	Hungary_EBA_BellBeaker	Szigetszentmikl√≥s-Fels≈ë-√úrge-hegyi-d≈±l≈ë	Hungary	47.383224	19.020252	1240K	1	1.117	669314	M	R1b1a1a2a2	114	T2b	[0.982,0.989]	0.138	0.421	1833	0.006618	1.783341521	[0,0.014]	half	S2787.L1	PASS	No	0.144533339950862	0.855466660049138	0	0	1	0
I2788	I2788	GEN60	petrous	2017	LipsonNature2017	Sz√©cs√©nyi-Nagy, Anna	5730	3909-3651 calBCE (4960¬±40 BP, VERA-5402)	Hungary_LateC_Protoboleraz	Abony, Turj√°nos-d√ºl√∂	Hungary	47.189141	20.004795	1240K	1	1.881	822177	M	G2a2b2a	334	H	[0.980,0.991]	0.085	0.411	3697	0.005013	3.327288946	[0.002,0.008]	half	S2788.L1	PASS	No	0.772885545053741	0	0.227114454946259	0	1	0
I2789	I2789	GEN61	petrous	2017	LipsonNature2017	Sz√©cs√©nyi-Nagy, Anna	5650	3800-3600 BCE	Hungary_LateC_Protoboleraz	Abony, Turj√°nos-d√ºl√∂	Hungary	47.189141	20.004795	1240K	1	0.764	564162	M	I2c	137	J1c3b	[0.976,0.985]	..	0.419	988	0.001356	0.616032379	[0,0.006]	half	S2789.L1	PASS	No	NA	NA	NA	0	1	0
I2859	I2859	GENSCOT65	petrous	2018	OlaldeNature2018	Armit, Ian	2811	911-810 calBCE (2714¬±29 BP, SUERC-68714)	Scotland_LBA	Scotland, Covesea Caves	Great Britain	57.72	-3.388	1240K	1	5.473	810185	M	R1b1a1a2a1a2c	1490	K1a2c	[0.995,1.000]	0.038	0.423	5577	0.005815	5.91653544	[0.004,0.008]	half	S2859.E1.L1	PASS (Xcontam=0.006)	No	0.241268366797996	0.758731633202004	0	0	1	0
I2860	I2860	GENSCOT66	petrous	2018	OlaldeNature2018	Armit, Ian	2843	970-816 calBCE (2738¬±29 BP, SUERC-68715)	Scotland_LBA	Scotland, Covesea Cave 2	Great Britain	57.721	-3.3881	1240K	1	6.062	830544	M	R1b1a1a2a1a2(xR1b1a1a2a1a2c)	1630	H5a1	[0.993,0.999]	0.043	0.421	6026	0.002413	3.645154965	[0.001,0.004]	half	S2860.E1.L1	PASS (Xcontam=0.005)	No	0.252068078688932	0.747931921311068	0	0	1	0
I2861	I2861	GENSCOT67	petrous	2018	OlaldeNature2018	Armit, Ian	2853	977-829 calBCE (2757¬±29 BP, SUERC-68716)	Scotland_LBA	Scotland, Covesea Cave 2	Great Britain	57.721	-3.3881	1240K	1	4.829	615178	F	..	975	I2a1	[0.985,0.993]	0.056	0.014	5554	..	..	..	half	S2861.E1.L1	PASS	No	0.259600880713635	0.740399119286365	0	0	1	0
I2932	I2932	GENSCOT70	petrous	2018	OlaldeNature2018	Armit, Ian	4409	2570-2347 calBCE (3962¬±29 BP, SUERC-68721)	Scotland_N	Scotland, Orkney, Isbister	Great Britain	58.74	-2.916	1240K	1	5.999	786582	M	I2a1b	766	H5	[0.982,0.993]	..	0.421	5612	0.005597	5.700117984	[0.004,0.008]	half	S2932.E1.L1	PASS (Xcontam=0.005)	No	0.776060107369481	0	0.223939892630519	0	1	0
I2933	I2933	GENSCOT71 IS1976, BC3, SC4, DL28-.9, DL28.3 skull 5	petrous	2018	OlaldeNature2018	Armit, Ian	4898	3010-2885 calBCE (4309¬±29 BP, SUERC-68722)	Scotland_N	Scotland, Orkney, Isbister	Great Britain	58.74	-2.916	1240K	1	4.261	736264	M	I2a2a1a1a2	425	J1c9	[0.985,0.994]	0.125	0.428	4632	0.003995	4.424474443	[0.002,0.006]	half	S2933.E1.L1	PASS	No	0.726232919058409	0	0.273767080941591	0	1	0
I2934	I2934	GENSCOT72	petrous	2018	OlaldeNature2018	Armit, Ian	5130	3338-3022 calBCE (4466¬±33 BP, SUERC-69071)	Scotland_N	Scotland, Orkney, Isbister	Great Britain	58.74	-2.916	1240K	1	3.793	745801	F	..	445	U5a2c3	[0.982,0.993]	0.162	0.015	7077	..	..	..	half	S2934.E1.L1	PASS	No	0.766191525367012	0	0.233808474632988	0	1	0
I2935	I2935	GENSCOT73	petrous	2018	OlaldeNature2018	Armit, Ian	5123	3335-3011 calBCE (4451¬±29 BP, SUERC-68723)	Scotland_N	Scotland, Orkney, Isbister	Great Britain	58.74	-2.916	1240K	1	5.731	805005	M	I2a1b1	598	U8b1b	[0.986,0.995]	0.105	0.42	5637	0.002921	3.724058604	[0.001,0.004]	half	S2935.E1.L1	PASS (Xcontam=0.004)	No	0.770324130559764	0	0.229675869440236	0	1	0
I3005	I3005	SB 338B2	petrous	2019	BraceDiekmannNatureEcologyEvolution2019	Brace, Selina	5665	3780-3650 calBCE (4934¬±35 BP, OxA-34336)	England_N_possible	England, Somerset, Burrington Combe, Aveline's Hole	Great Britain	51.324706	-2.753248	1240K	1	2.167	652889	F	..	571	K1a4a1	[0.954,0.968]	0.078	0.015	5066	..	..	..	half	S3005.L1	QUESTIONABLE (batch.flag, PCA is Neolithic, date, mtcontam=0.962)	No	0.764568241354342	0	0.235431758645658	0	1	0
I3039	I3039	SB 493A2	petrous	2019	BraceDiekmannNatureEcologyEvolution2019	Brace, Selina	5525	3650-3500 BCE	England_N_1d.rel.I6761	England, Sussex, Brighton, Whitehawk	Great Britain	50.828981	-0.112825	1240K	1	0.116	128213	M	I	32.5	R	[0.944,0.960]	0.024	0.433	41	n/a (<200 SNPs)	n/a (<200 SNPs)	n/a (<200 SNPs)	plus	S3039.L1	QUESTIONABLE (mtcontam=0.953, batch.flag)	No	NA	NA	NA	0	1	0
I3041	I3041	SB 513A2	petrous	2018	OlaldeNature2018	Brace, Selina	5440	3942-3037 BCE	Scotland_N	Scotland, Argyll and Bute, Oban, Raschoille Cave	Great Britain	56.414567	-5.469178	1240K	1	1.396	670870	M	I2a2a	436	K1a3a	[0.977,0.988]	0.029	0.43	2132	0.009955	3.972388409	[0.005,0.015]	plus	S3041.L1	PASS (Xcontam=0.008, batch.flag)	No	0.599919536334873	0	0.400080463665127	0	1	0
I3085	I3085	GENSCOT74 IS1976, DL715.23 BC4b	petrous	2018	OlaldeNature2018	Armit, Ian	5132	3338-3026 calBCE (4471¬±29 BP, SUERC-68724)	Scotland_N	Scotland, Orkney, Isbister	Great Britain	58.74	-2.916	1240K	1	4.256	726028	F	..	596	K1a+195	[0.990,0.997]	0.111	0.014	7097	..	..	..	half	S3085.E1.L1	PASS	No	0.767103990946117	0	0.232896009053883	0	1	0
I3130	I3130	GENSCOT64	petrous	2018	OlaldeNature2018	Armit, Ian	2854	978-830 calBCE (2758¬±29 BP, SUERC-68713)	Scotland_LBA	Scotland, Covesea Caves	Great Britain	57.72	-3.388	1240K	1	4.673	811519	F	..	955	U5a1c	[0.988,0.995]	0.065	0.009	8546	..	..	..	half	S3130.E1.L1	PASS	No	0.217860574486866	0.782139425513134	0	1	1	0
Ukraine_N1.SG	I1378	StPet2, collection 6204, individual 1	petrous	2017	JonesCurrentBiology2017	..	7250	5400-5200 BCE [based on being son of I1732 at 5364-5213 calBCE (6300¬±40 BP, Poz-81130) note that the sample has a direct date of 4519-4343 calBCE (Poz-83446) from Jones et al.2019 but it is possible that the 14C lab mixed up the sample]	Ukraine_N_son.I1732.SG	Vovnigi	Ukraine	48.133333	35.083333	Shotgun	..	0.162	176464	M	I2a2a1b1	..	U5b2	..	..	..	..	..	..	..	minus	..	PASS (literature)	No	NA	NA	NA	0	1	0
Latvia_HG2.SG	I4626	ZVEJ25	petrous	2017	JonesCurrentBiology2017	..	7689	5841-5636 calBCE (6840¬±55 BP, Hela-1212)	Latvia_HG.SG	Zvejnieki	Latvia	56.2833	25.1333	Shotgun	..	3.433	1132063	M	R1b1a1a	..	U2e1	..	..	..	..	..	..	..	minus	..	PASS (literature)	No	NA	NA	NA	0	1	0
Latvia_HG3.SG	I4628	ZVEJ27	petrous	2017	JonesCurrentBiology2017	..	7027	5302-4852 calBCE (6145¬±80 BP, Ua-19883)	Latvia_HG_dup.I4628.SG	Zvejnieki	Latvia	56.2833	25.1333	Shotgun	..	0.771	636185	M	R1b1a1a(xR1b1a1a2)	..	U5a2d	..	..	..	..	..	..	..	minus	..	PASS (literature)	No	-0.0431487907056178	0	1.04314879070562	0	1	0
I4074	I4074	skeleton 242-M14	petrous	2018	OlaldeNature2018	Altena, Eveline	4046	2278-1914 calBCE (3690¬±60 BP, GrA-15597)	Netherlands_BellBeaker	Noord-Holland, Oostwoud, De Tuithoorn	Netherlands	52.733563	5.096183	1240K	2	2.765	780740	M	R1b1a1a2a1a2	..	H	..	..	..	..	0.004995	2.242982093	[0.001,0.009]	half,half	S4074.E1.L1,S4077.E1.L1	PASS (Xcontam=0.005, mtcontam=0.974-1)	No	0.170654177360176	0.829345822639824	0	0	1	0
I4303	I4303	STM1, ST2009 BCF, Boite2, Zone 2, Ind 1	petrous	2018	OlaldeNature2018	Pinhasi, Ron	6633	4779-4587 calBCE (5820¬±30 BP, PSUAMS-2260)	France_MN	Clos de Roque	France	43.457	5.863	1240K	1	3.35	751782	M	I2a1b	389	H3	[0.985,0.995]	0.129	0.428	4112	0.008631	5.314278853	[0.005,0.012]	half	S4303.E1.L1	PASS	No	0.764907151449781	0	0.235092848550219	0	0	1
I4331	I4331	VV1, Grave 2A	petrous	2018	MathiesonNature2018	Pinhasi, Ron	3526	1631-1521 calBCE (3305¬±20 BP, PSUAMS-2257)	Croatia_MBA	Veliki Vanik	Croatia	43.194	17.344	1240K	1	3.141	725669	M	J2b2a	547	I1a1	[0.989,0.996]	0.068	0.426	3836	0.003565	3.075120935	[0.001,0.006]	half	S4331.E1.L2	PASS	No	0.513829872896714	0.486170127103286	0	0	0	1
I4332	I4332	VV3, Grave 2C	petrous	2018	MathiesonNature2018	Pinhasi, Ron	3516	1618-1513 calBCE (3290¬±20 BP, PSUAMS-2258)	Croatia_MBA	Veliki Vanik	Croatia	43.194	17.344	1240K	1	3.228	730118	F	..	677	W3a1	[0.994,0.999]	0.124	0.013	6748	..	..	..	half	S4332.E1.L2	PASS	No	0.560167370415647	0.439832629584353	0	0	0	1
I4432	I4432	ZVEJ10, Burial 67	petrous	2018	MathiesonNature2018	Pinhasi, Ron	7948	6075-5920 calBCE (7140¬±40 BP, PSUAMS-2230)	Latvia_HG	Zvejnieki	Latvia	56.2833	25.1333	1240K	1	3.757	746654	M	R1b1a1a(xR1b1a1a2)	543	U5a2c	[0.987,0.996]	0.066	0.428	4226	0.003866	3.085858054	[0.001,0.006]	half	S4432.E1.L1	PASS (Xcontam=0.007)	No	-0.0612797274060601	0	1.06127972740606	0	1	0
I4434	I4434	ZVEJ12, Burial 128	petrous	2018	MathiesonNature2018	Pinhasi, Ron	7446	5606-5385 calBCE (6530¬±35 BP, PSUAMS-2231)	Latvia_HG	Zvejnieki	Latvia	56.2833	25.1333	1240K	1	3.483	745524	M	R1b1a1a(xR1b1a1a2)	563	U5a2d	[0.992,0.999]	0.087	0.432	4053	0.004381	3.412195737	[0.002,0.007]	half	S4434.E1.L1	PASS (Xcontam=0.007)	No	-0.0636165072810821	0	1.06361650728108	0	1	0
I4436	I4436	ZVEJ14, Burial 261	petrous	2018	MathiesonNature2018	Pinhasi, Ron	6105	4260-4050 calBCE (5335¬±30 BP, PSUAMS-2233)	Latvia_MN	Zvejnieki	Latvia	56.2833	25.1333	1240K	1	3.029	751632	M	R1b1a1a(xR1b1a1a2)	551	U4a1	[0.993,0.998]	0.111	0.427	4032	0.008674	4.938884577	[0.005,0.012]	half	S4436.E1.L1	PASS (Xcontam=0.007)	No	0.0675875107493795	0	0.93241248925062	0	1	0
I4437	I4437	ZVEJ15, Burial 226	petrous	2018	MathiesonNature2018	Pinhasi, Ron	6148	4329-4067 calBCE (5370¬±30 BP, PSUAMS-2234)	Latvia_MN	Zvejnieki	Latvia	56.2833	25.1333	1240K	1	3.6	732248	F	..	535	U5a1d2	[0.991,0.998]	0.093	0.012	6691	..	..	..	half	S4437.E1.L1	PASS	No	-0.0165037403971071	0	1.01650374039711	0	1	0
I4438	I4438	ZVEJ16, Burial 224	petrous	2018	MathiesonNature2018	Pinhasi, Ron	7291	5462-5220 calBCE (6335¬±35 BP, PSUAMS-2235)	Latvia_HG	Zvejnieki	Latvia	56.2833	25.1333	1240K	1	3.815	757881	M	I2a1	410	U4b1a	[0.991,0.997]	0.093	0.425	4422	0.003741	3.275622486	[0.002,0.006]	half	S4438.E1.L1	PASS	No	-0.0267276267564327	0	1.02672762675643	0	1	0
I4439	I4439	ZVEJ20	petrous	2018	MathiesonNature2018	Pinhasi, Ron	7648	5763-5633 calBCE (6815¬±40 BP, PSUAMS-2236)	Latvia_HG	Zvejnieki	Latvia	56.2833	25.1333	1240K	1	3.781	758805	M	R1b1a1a(xR1b1a1a2)	450	U5b1d1	[0.990,0.997]	0.058	0.429	4425	0.0034	3.040513954	[0.001,0.006]	half	S4439.E1.L1	PASS	No	-0.0723003855422755	0	1.07230038554228	0	1	0
I4440	I4440	ZVEJ21, Burial 197	petrous	2018	MathiesonNature2018	Pinhasi, Ron	7080	5220-5039 calBCE (6180¬±30 BP, PSUAMS-2264)	Latvia_HG	Zvejnieki	Latvia	56.2833	25.1333	1240K	1	3.22	735842	M	I2a1	225	U4a1	[0.979,0.988]	0.124	0.425	4053	0.005686	3.853635064	[0.003,0.009]	half	S4440.E1.L1	PASS (Xcontam=0.007)	No	-0.0142124187509338	0	1.01421241875093	0	1	0
I4441	I4441	ZVEJ22, Burial 173	petrous	2018	MathiesonNature2018	Pinhasi, Ron	6725	4837-4713 calBCE (5900¬±30 BP, PSUAMS-2265)	Latvia_HG	Zvejnieki	Latvia	56.2833	25.1333	1240K	1	3.521	747334	M	I2a2a1b	323	U5a1c	[0.990,0.997]	..	0.426	4133	0.004229	3.503089743	[0.002,0.007]	half	S4441.E1.L1	PASS (Xcontam=0.005)	No	-0.0257705866646978	0	1.0257705866647	0	1	0
I4550	I4550	ZVEJ3, Burial 52	petrous	2018	MathiesonNature2018	Pinhasi, Ron	8489	6601-6476 calBCE (7715¬±25 BP, PSUAMS-2835)	Latvia_HG	Zvejnieki	Latvia	56.2833	25.1333	1240K	1	4.42	777349	M	Q1a2	414	U5b2a+@16192	[0.988,0.996]	0.081	0.427	4968	0.003474	3.441048519	[0.001,0.005]	half	S4550.E1.L1	PASS	No	-0.04348632909475	0	1.04348632909475	0	1	0
I4551	I4551	ZVEJ4, Burial 108	petrous	2018	MathiesonNature2018	Pinhasi, Ron	7671	5775-5666 calBCE (6845¬±25 BP, PSUAMS-2836)	Latvia_HG	Zvejnieki	Latvia	56.2833	25.1333	1240K	1	3.901	708525	M	I2a2a1	350	U5a2	[0.992,0.999]	..	0.426	4109	0.003339	3.169044162	[0.001,0.005]	half	S4551.E1.L1	PASS	No	-0.0182650566077747	0	1.01826505660777	0	1	0
I4552	I4552	ZVEJ5, Burial 117	petrous	2018	MathiesonNature2018	Pinhasi, Ron	7377	5479-5374 calBCE (6460¬±25 BP, PSUAMS-2837)	Latvia_HG	Zvejnieki	Latvia	56.2833	25.1333	1240K	1	4.174	744989	F	..	379	U5a1d	[0.994,1.000]	0.079	0.013	7320	..	..	..	half	S4552.E1.L1	PASS	No	-0.0521670199568247	0	1.05216701995682	0	1	0
I4553	I4553	ZVEJ7, Burial 98	petrous	2018	MathiesonNature2018	Pinhasi, Ron	7379	5482-5375 calBCE (6470¬±25 BP, PSUAMS-2838)	Latvia_HG	Zvejnieki	Latvia	56.2833	25.1333	1240K	1	1.028	513811	M	I2a2a1	91.2	U5a1c	[0.984,0.996]	0.081	0.444	1394	0.007451	2.519578215	[0.002,0.013]	half	S4553.E1.L1	PASS	No	-0.0658708925243832	0	1.06587089252438	0	1	0
I4554	I4554	ZVEJ24, Burial 207	petrous	2018	MathiesonNature2018	Pinhasi, Ron	5949	4042-3956 calBCE (5180¬±30 BP, PSUAMS-2237)	Latvia_MN	Zvejnieki	Latvia	56.2833	25.1333	1240K	1	2.526	722665	F	..	211	U4d1	[0.987,0.995]	0.146	0.012	6410	..	..	..	half	S4554.E1.L1	PASS	No	0.0786041238325038	0	0.921395876167496	0	1	0
I4562	I4562	GC.2.138.n158	tooth	2019	OlaldeScience2019	Lalueza-Fox, Carles	3631	1738-1623 calBCE (3375¬±20 BP, PSUAMS-3191)	Iberia_BA	Tarragona, Galls Carboners	Spain	41.2916	1.0638	1240K	1	2.395	714863	F	..	193	H1	[0.988,0.995]	0.099	0.012	6270	..	..	..	half	S4562.E1.L1	PASS	No	0.445379420646785	0.554620579353215	0	0	0	1
I4563	I4563	GC.2.150.n170 and GC.2.149.n169	tooth	2019	OlaldeScience2019	Lalueza-Fox, Carles	3550	1700-1500 BCE	Iberia_BA_1d.rel.I4561	Tarragona, Galls Carboners	Spain	41.2916	1.0638	1240K	2	0.52	420119	M	R1b1a1a2a1a2(xR1b1a1a2a1a2a5)	..	H1/H84	..	..	..	..	0.015755	1.426491546	[0,0.037]	half,half	S4563.E1.L1,S4564.E1.L1	PASS	No	NA	NA	NA	0	0	1
I4565	I4565	GC.I-1-c.n10	tooth	2019	OlaldeScience2019	Lalueza-Fox, Carles	4915	3020-2909 calBCE (4355¬±20 BP, PSUAMS-2866)	Iberia_C	Tarragona, Galls Carboners	Spain	41.2916	1.0638	1240K	1	1.156	680128	M	I2a2a	509	H5	[0.995,1.000]	0.049	0.424	1726	0.00159	0.872266692	[0,0.005]	half	S4565.E1.L1	PASS	No	0.762941768744775	0	0.237058231255225	0	0	1
I4627	I4627	ZVEJ26	petrous	2017	MathiesonNature2018	Pinhasi, Ron	6064	4251-3976 calBCE (5280¬±55 BP, Ua-3639)	Latvia_MN	Zvejnieki	Latvia	56.2833	25.1333	1240K	1	1.77	686273	M	R1b1a1a(xR1b1a1a2)	117	U4a1	[0.986,0.994]	0.099	0.435	2852	0.007188	3.76312815	[0.003,0.011]	half	S4627.E1.L1	PASS (Xcontam=0.009)	No	0.0150477822752201	0	0.98495221772478	0	1	0
I4629	I4629	ZVEJ28	petrous	2017	MathiesonNature2018	Pinhasi, Ron	4833	3089-2676 calBCE (4280¬±60 BP, Ua-19811)	Latvia_LN_CordedWare	Zvejnieki	Latvia	56.2833	25.1333	1240K	1	0.321	251797	F	..	66.4	U5a1b	[0.890,0.951]	0.099	0.007	801	..	..	..	half	S4629.E1.L1	QUESTIONABLE	No	0.095957131908092	0	0.904042868091908	0	1	0
I1108	I1108	MP1	bone (long bone)	2018	MathiesonNature2018	Pinhasi, Ron	7875	6004-5846 calBCE (7044¬±38 BP, OxA-32530) (Clive Bonsall would like to publish date before we do)	Bulgaria_MalakPreslavets_N	Malak Preslavets	Bulgaria	43.98	26.4	1240K	4	0.315	273662	M	T1a1	..	T2e	..	..	..	..	0.012877	0.88793853	[0,0.041]	half,half,half,half	S1108.E1.L1,S1108.E1.L2,S1108.E1.L3,S1108.E1.L4	PASS	No	NA	NA	NA	1	0	1
I1113	I1113	MP3	bone (long bone)	2018	MathiesonNature2018	Pinhasi, Ron	7983	6081-5984 calBCE (7162¬±35 BP, OxA-32532) (Clive Bonsall would like to publish date before we do)	Bulgaria_MalakPreslavets_N	Malak Preslavets	Bulgaria	43.98	26.4	1240K	4	0.257	236110	F	..	..	U5a1c	..	..	..	..	..	..	..	half,half,half,half	S1113.E1.L1,S1113.E1.L2,S1113.E1.L3,S1113.E1.L4	PASS	No	NA	NA	NA	0	0	1
I1297	I1297	MP17, Burial D10 inventory: S29	bone (long bone)	2018	MathiesonNature2018	Pinhasi, Ron	7817	5977-5756 calBCE (6795¬±35 BP, OxA-32547) (Clive Bonsall would like to publish date before we do)	Bulgaria_MalakPreslavets_N	Malak Preslavets	Bulgaria	43.98	26.4	1240K	4	0.112	118702	F	..	..	H5b	..	..	..	..	..	..	..	half,half,half,half	S1297.E1.L1,S1297.E1.L2,S1297.E1.L3,S1297.E1.L4	PASS (mtcontam=0.977-0.993)	No	NA	NA	NA	0	0	1
I2423	I2423	23	tooth (molar)	2018	MathiesonNature2018	Gaydarska, Bisserka	6388	4520-4356 calBCE (5610¬±40 BP, Poz-83493)	Bulgaria_C	Smyadovo	Bulgaria	43.05777778	26.98361111	1240K	4	0.96	499639	F	..	..	H	..	..	..	..	..	..	..	half,half,half,half	S2423.E1.L1,S2423.E1.L2,S2423.E1.L3,S2423.E1.L4	PASS	No	0.895632319959456	0	0.104367680040544	0	0	1
I2424	I2424	26	tooth (molar)	2018	MathiesonNature2018	Gaydarska, Bisserka	6304	4448-4260 calBCE (5490¬±40 BP, Poz-93494)	Bulgaria_C	Smyadovo	Bulgaria	43.05777778	26.98361111	1240K	4	1.273	652285	F	..	..	U4a	..	..	..	..	..	..	..	half,half,half,half	S2424.E1.L1,S2424.E1.L2,S2424.E1.L3,S2424.E1.L4	PASS	No	0.881303936492965	0	0.118696063507035	0	0	1
I2430	I2430	40	tooth (molar)	2018	MathiesonNature2018	Gaydarska, Bisserka	6448	4545-4450 calBCE (5670¬±30 BP, Beta-432806)	Bulgaria_C	Smyadovo	Bulgaria	43.05777778	26.98361111	1240K	4	1.133	617793	M	R1b1a	..	K1a26	..	..	..	..	0.010928	2.294646657	[0.002,0.02]	half,half,half,half	S2430.E1.L1,S2430.E1.L2,S2430.E1.L3,S2430.E1.L4	PASS (Xcontam=0.011)	No	0.870910127133043	0	0.129089872866957	0	0	1
I2526	I2526	S2a	bone (long bone)	2018	MathiesonNature2018	Pinhasi, Ron	7336	5466-5305 calBCE (6370¬±25 BP, PSUAMS-2342)	Bulgaria_C	Samovodene	Bulgaria	43.139507	25.610236	1240K	4	0.496	373136	F	..	..	T2e	..	..	..	..	..	..	..	half,half,half,half	S2526.E1.L1,S2526.E1.L2,S2526.E1.L3,S2526.E1.L4	PASS	No	NA	NA	NA	0	0	1
I5023	I5023	RISE565	tooth	2018	OlaldeNature2018	Allentoft, Morten	4200	2500-2000 BCE	Germany_BellBeaker	Osterhofen-Altenmarkt	Germany	48.691	13.016	1240K	1	0.706	527557	F	..	519	U2e1a1	[0.997,1.000]	0.073	0.012	2519	..	..	..	half	S5023.E1.L1	PASS	No	NA	NA	NA	1	1	0
I5117	I5117	HUNG848, 3 (12039)	petrous	2018	OlaldeNature2018	Pinhasi, Ron	5100	3300-3000 BCE	Hungary_LC_EBA_Baden_Yamnaya	Mez√∂cs√°t-H√∂rcs√∂g√∂s halom alatt	Hungary	47.809892	20.889267	1240K	1	0.373	336747	M	G2a2a1a2	68.5	K1a2	[0.986,0.995]	0.004	0.42	237	-0.000648	-0.994814529	[0,0.001]	half	S5117.E1.L1	QUESTIONABLE_CRITICAL (damage=0.003, literature)	No	NA	NA	NA	0	1	0
I5118	I5118	HUNG849, 4 (12040)	petrous	2018	OlaldeNature2018	Pinhasi, Ron	5100	3300-3000 BCE	Hungary_LC_EBA_Baden_Yamnaya	Mez√∂cs√°t-H√∂rcs√∂g√∂s halom alatt	Hungary	47.809892	20.889267	1240K	1	1.631	690337	M	G2a2a1a2a1a	254	H+16129	[0.977,0.989]	0.062	0.424	2576	0.005397	1.744744833	[0,0.011]	half	S5118.E1.L1	PASS	No	0.814723228712273	0	0.185276771287727	0	1	0
I5119	I5119	HUNG850, 10 (12189)	petrous	2018	OlaldeNature2018	Pinhasi, Ron	5123	3327-3019 calBCE (4445¬±20 BP, PSUAMS-4034)	Hungary_LC_EBA_Baden_Yamnaya	Mez√∂cs√°t-H√∂rcs√∂g√∂s halom alatt	Hungary	47.809892	20.889267	1240K	1	1.588	687360	F	..	258	J1c2	[0.989,0.996]	..	0.011	..	..	..	..	half	S5119.E1.L1	PASS	No	0.838727440293406	0	0.161272559706594	0	1	0
ILK001	ILK001	ILK001	..	2018	MathiesonNature2018	Krause, Johannes	4753	2899-2706 calBCE (4221¬±22 BP, MAMS-30072)	Ukraine_Globular_Amphora	Ilatka	Ukraine	49.55777778	27.68861111	1240K	..	4.302	900165	M	I2a2a1b	..	..	..	..	..	..	..	..	..	half	..	PASS	No	0.514593796515923	0.485406203484077	0	0	1	0
ILK002	ILK002	ILK002	..	2018	MathiesonNature2018	Krause, Johannes	4742	2890-2694 calBCE (4192¬±22 BP, MAMS-30073)	Ukraine_EBA_GlobularAmphora	Ilatka	Ukraine	49.55777778	27.68861111	1240K	..	5.336	926361	M	I2a2a1b2	..	..	..	..	..	..	..	..	..	half	..	PASS	No	0.532956284732799	0.467043715267201	0	0	1	0
ILK003	ILK003	ILK003	..	2018	MathiesonNature2018	Krause, Johannes	4754	2900-2709 calBCE (4225¬±22 BP, MAMS-30074)	Ukraine_Globular_Amphora	Ilatka	Ukraine	49.55777778	27.68861111	1240K	..	4.635	869552	F	..	..	..	..	..	..	..	..	..	..	half	..	PASS	No	0.561070877361154	0.438929122638846	0	0	1	0
I4304	I4304	STM3, ST2224, STM2011	petrous	2018	OlaldeNature2018	Pinhasi, Ron	6639	4788-4590 calBCE (5830¬±35 BP, PSUAMS-2226)	France_MN	Clos de Roque	France	43.457	5.863	1240K	1	3.983	833605	M	I2a1b	448	T2c1d+152	[0.989,0.996]	0.118	0.426	4253	0.00561	4.06654049	[0.003,0.008]	half	S4304.E1.L1	PASS (Xcontam=0.006)	No	0.764100187906088	0	0.235899812093912	0	0	1
I4305	I4305	STM2, Zone 2, ST2215, Ind 2	petrous	2018	OlaldeNature2018	Pinhasi, Ron	6672	4826-4617 calBCE (5860¬±35 BP, PSUAMS-2225)	France_MN	Clos de Roque	France	43.457	5.863	1240K	1	2.465	784897	F	..	272	T2b3+151	[0.992,0.999]	0.135	0.013	5555	..	..	..	half	S4305.E1.L1	PASS	No	0.751660525458891	0	0.248339474541109	0	0	1
I4595	I4595	ZVEJ8, Grave 99	petrous	2018	MathiesonNature2018	Pinhasi, Ron	7637	5728-5646 calBCE (6800¬±25 BP, PSUAMS-2683)	Latvia_HG	Zvejnieki	Latvia	56.2833	25.1333	1240K	1	4.22	784978	F	..	448	U2e1h	[0.982,0.991]	0.09	0.012	4633	..	..	..	half	S4595.E1.L1	PASS	No	-0.0305786109833572	0	1.03057861098336	0	1	0
I4596	I4596	ZVEJ9, Burial 49	petrous	2018	MathiesonNature2018	Pinhasi, Ron	7976	6061-5990 calBCE (7150¬±25 BP, PSUAMS-2839)	Latvia_HG	Zvejnieki	Latvia	56.2833	25.1333	1240K	1	4.379	826812	M	I2a2a1b	498	U5a2d	[0.986,0.996]	0.104	0.432	2899	0.005846	3.614961463	[0.003,0.009]	half	S4596.E1.L1	PASS (Xcontam=0.005)	No	-0.0348019407343512	0	1.03480194073435	0	1	0
I4630	I4630	ZVEJ30	petrous	2018	MathiesonNature2018	Pinhasi, Ron	9222	7465-7078 calBCE (8240¬±70 BP)	Latvia_HG	Zvejnieki	Latvia	56.2833	25.1333	1240K	1	2.426	765342	M	R1b1a1a(xR1b1a1a2)	222	U5a2c	[0.977,0.989]	0.084	0.439	1795	0.007142	3.129795814	[0.003,0.012]	half	S4630.E1.L1	PASS (Xcontam=0.007)	No	0.0563801432793553	0	0.943619856720645	0	1	0
I4632	I4632	ZVEJ32, HG1	petrous	2017	MathiesonNature2018	Pinhasi, Ron	8308	6467-6249 calBCE (7525¬±60 BP, LuS-8220)	Latvia_HG	Zvejnieki	Latvia	56.2833	25.1333	1240K	1	3.513	785920	F	..	41.3	U5a1c	[0.977,0.992]	0.121	0.012	..	..	..	..	half	S4632.E1.L1	PASS	No	0.095957131908092	0	0.904042868091908	0	1	0
I4873	I4873	VLSC_H53	petrous	2018	MathiesonNature2018	Pinhasi, Ron	7872	6006-5838 calBCE (7035¬±40 BP, OxA-16544)	Serbia_Mesolithic_IronGates	Vlasac	Serbia	44.53368	22.05032	1240K	1	4.236	803852	F	..	233	U5a2+16294	[0.981,0.991]	0.107	0.012	4505	..	..	..	half	S4873.E1.L1	PASS	source Mesolithic Hunther-Gatherers	-0.0373767708933106	0	1.03737677089331	0	0	1
I4874	I4874	VLSC_H232	petrous	2018	MathiesonNature2018	Pinhasi, Ron	8506	6636-6476 calBCE (7725¬±40 BP, OxA-20702)	Serbia_Mesolithic_IronGates	Vlasac	Serbia	44.53368	22.05032	1240K	1	3.616	801500	F	..	471	U5b2a	[0.989,0.997]	0.092	0.011	4831	..	..	..	half	S4874.E1.L1	PASS	source Mesolithic Hunther-Gatherers	-0.0102963230572388	0	1.01029632305724	0	0	1
I4875	I4875	VLSC_H267	petrous	2018	MathiesonNature2018	Pinhasi, Ron	8458	6615-6400 calBCE (7643¬±63 BP, PSUAMS-2380 corrected for freshwater marine reservoir effect with Method 1 of Cook et al. 2002 with the modifications recommended by Cook et al. 2011)	Serbia_Mesolithic_IronGates	Vlasac	Serbia	44.53368	22.05032	1240K	1	4.858	815491	F	..	355	U5b1d1	[0.979,0.991]	0.105	0.012	5372	..	..	..	half	S4875.E1.L1	PASS	source Mesolithic Hunther-Gatherers	-0.0279988015097694	0	1.02799880150977	0	0	1
I4876	I4876	VLSC_H317	petrous	2018	MathiesonNature2018	Pinhasi, Ron	8455	6635-6375 calBCE (7625¬±71 BP, PSUAMS-2381 corrected for freshwater marine reservoir effect with Method 1 of Cook et al. 2002 with the modifications recommended by Cook et al. 2011)	Serbia_Mesolithic_IronGates	Vlasac	Serbia	44.53368	22.05032	1240K	1	3.368	802136	F	..	292	U5a2d	[0.993,0.999]	0.111	0.013	4694	..	..	..	half	S4876.E1.L1	PASS	source Mesolithic Hunther-Gatherers	-0.0154112710160941	0	1.01541127101609	0	0	1
I4877	I4877	VLSC_H327	petrous	2018	MathiesonNature2018	Pinhasi, Ron	8505	6645-6465 calBCE (7728¬±51 BP, PSUAMS-2382 corrected for freshwater marine reservoir effect with Method 1 of Cook et al. 2002 with the modifications recommended by Cook et al. 2011)	Serbia_Mesolithic_IronGates	Vlasac	Serbia	44.53368	22.05032	1240K	1	4.63	817983	F	..	314	U5b1d1	[0.985,0.995]	0.109	0.011	5419	..	..	..	half	S4877.E1.L1	PASS	source Mesolithic Hunther-Gatherers	-0.0295223138061458	0	1.02952231380615	0	0	1
I4878	I4878	VLSC_U21	petrous	2018	MathiesonNature2018	Pinhasi, Ron	7803	5995-5710 calBCE (6955¬±76 BP, PSUAMS-2383 corrected for freshwater marine reservoir effect with Method 1 of Cook et al. 2002 with the modifications recommended by Cook et al. 2011)	Serbia_Mesolithic_IronGates	Vlasac	Serbia	44.53368	22.05032	1240K	1	4.608	816301	M	I2a2a	397	U4a	[0.990,0.997]	0.068	0.431	2953	0.004574	3.429040086	[0.002,0.007]	half	S4878.E1.L1	PASS	source Mesolithic Hunther-Gatherers	-0.00511873697455734	0	1.00511873697456	0	0	1
I4880	I4880	VLSC_U62	petrous	2018	MathiesonNature2018	Pinhasi, Ron	7813	6000-5725 calBCE (6979¬±75 BP, PSUAMS-2384 corrected for freshwater marine reservoir effect with Method 1 of Cook et al. 2002 with the modifications recommended by Cook et al. 2011)	Serbia_Mesolithic_IronGates	Vlasac	Serbia	44.53368	22.05032	1240K	1	3.941	827165	M	I2a2a1b2	477	U4b1b1	[0.994,0.999]	0.086	0.433	2801	0.006818	4.100591392	[0.004,0.01]	half	S4880.E1.L1	PASS (Xcontam=0.004)	source Mesolithic Hunther-Gatherers	-0.024002334053655	0	1.02400233405366	0	0	1
I4914_published	I4914	HJDK_19-20(1)	petrous	2018	MathiesonNature2018	Pinhasi, Ron	8123	6355-5990 calBCE (7264¬±80 BP, OxA-16941, on Burial 20 - skull]	Serbia_Mesolithic_IronGates_published	Hajduka Vodenica	Serbia	44.640262	22.30333	1240K	1	2.94	824939	M	I2a2a1b2	344	U5a1c1	[0.985,0.994]	0.097	..	..	0.007252	2.607726018	[0.002,0.013]	half	S4914.E1.L1	PASS (Xcontam=0.007)	source Mesolithic Hunther-Gatherers	-0.025038911174551	0	1.02503891117455	0	0	1
I4916	I4916	HJDK_31	petrous	2018	MathiesonNature2018	Pinhasi, Ron	8763	7035-6590 calBCE (7874¬±72 BP, PSUAMS-2369 corrected for freshwater marine reservoir effect with Method 1 of Cook et al. 2002 with the modifications recommended by Cook et al. 2011)	Serbia_Mesolithic_IronGates	Hajduka Vodenica	Serbia	44.640262	22.30333	1240K	1	2.577	804977	M	R1b1a(xR1b1a1	289	U5b2b	[0.959,0.977]	0.136	..	..	0.004238	1.66135032	[0,0.009]	half	S4916.E1.L1	PASS	source Mesolithic Hunther-Gatherers	0.0119631298878164	0	0.988036870112184	0	0	1
I4917	I4917	HJDK_33	petrous	2018	MathiesonNature2018	Pinhasi, Ron	8058	6220-5995 calBCE (7209¬±57 BP, PSUAMS-2374 corrected for freshwater marine reservoir effect with Method 1 of Cook et al. 2002 with the modifications recommended by Cook et al. 2011)	Serbia_Mesolithic_IronGates	Hajduka Vodenica	Serbia	44.640262	22.30333	1240K	1	2.696	789618	F	..	260	U5a1c	[0.957,0.973]	0.133	..	..	..	..	..	half	S4917.E1.L1	PASS	source Mesolithic Hunther-Gatherers	-0.018951750748996	0	1.018951750749	0	0	1
I4918	I4918	SAJE	petrous	2018	MathiesonNature2018	Pinhasi, Ron	7600	6000-5300 BCE	Serbia_EN_Starcevo	Saraorci-Jezava	Serbia	44.48638889	21.07611111	1240K	1	2.954	816992	F	..	329	K1a4a1	[0.984,0.992]	0.067	..	..	..	..	..	half	S4918.E1.L1	PASS	No	0.917476591625398	0	0.0825234083746023	0	0	1
I4950	I4950	DZSWS:C.36	tooth	2018	OlaldeNature2018	Barclay, Alastair	4250	2800-1800 BCE	England_BellBeaker	England, Wiltshire, Upavon, Central Flying School	Great Britain	..	..	1240K	1	1.448	777787	M	R1b1a1a2a1a2c1	370	U5a2d1	[0.985,0.993]	0.056	..	..	0.003196	1.15566262	[0,0.009]	half	S4950.E1.L1	PASS	No	0.160070430713894	0.839929569286106	0	0	1	0
I5069	I5069	KH55	petrous	2018	MathiesonNature2018	Pinhasi, Ron	7017	5198-4936 calBCE (6090¬±25 BP, PSUAMS-4326)	Austria_EN_LBK	Kleinhadersdorf Flur Marchleiten	Austria	48.663197	16.589687	1240K	1	3.364	843684	F	..	384	N1a1a	[0.990,0.997]	0.117	..	..	..	..	..	half	S5069.E1.L1	PASS	No	0.953392441324353	0	0.0466075586756475	0	1	0
I5070	I5070	SCH1	petrous	2018	MathiesonNature2018	Pinhasi, Ron	7056	5208-5003 calBCE (6140¬±25 BP, PSUAMS-4224)	Austria_EN_LBK	Schletz	Austria	48.579752	16.46931	1240K	1	3.51	868481	M	C1a2	500	K1a1a	[0.993,0.998]	0.089	..	..	0.006585	2.715916384	[0.002,0.011]	half	S5070.E1.L1	PASS (Xcontam=0.007)	No	0.943452001996815	0	0.0565479980031847	0	1	0
I5072	I5072	KG2	petrous	2018	MathiesonNature2018	Pinhasi, Ron	7551	5641-5560 calBCE (6685¬±20 BP, UCIAMS-174935)	Croatia_EN_Impressa	Kargadur	Croatia	..	..	1240K	1	1.028	643045	M	G2a2a1	230	H7c	[0.990,0.998]	0.199	0.436	591	0.017272	2.506953923	[0.004,0.031]	half	S5072.E1.L1	PASS (Xcontam=0.013)	No	1.0187753599973	0	-0.0187753599973047	0	0	1
I5076	I5076	MCI.228	petrous	2019	OlaldeScience2019	Pinhasi, Ron	5131	3335-3026 calBCE (4465¬±25 BP, PSUAMS-3902)	Iberia_LN	Monte Canelas 1	Portugal	..	..	1240K	1	2.998	806951	F	..	201	H1	[0.986,0.995]	0.166	..	..	..	..	..	half	S5076.E1.L1	PASS	No	0.741145399953905	0	0.258854600046095	0	0	1
I5077	I5077	OHV-6.1, AN 6, G 1, M, 28-35	petrous	2018	MathiesonNature2018	Pinhasi, Ron	7026	5207-4945 calBCE (6110¬±25 BP, PSUAMS-2691)	Croatia_MN_Sopot	Osijek, Hermanov Vinograd	Croatia	45.55101	18.746617	1240K	1	3.15	848742	M	G2a2a1	525	U5a1+@16192	[0.994,1.000]	0.101	..	..	-0.000621	-0.422348133	[0,0.002]	half	S5077.E1.L1	PASS	No	0.967771160796952	0	0.0322288392030482	0	1	0
I5078	I5078	OHV-7.1, AN 7, G 1, M, 30-38	petrous	2018	MathiesonNature2018	Pinhasi, Ron	6569	4692-4546 calBCE (5770¬±25 BP, PSUAMS-2615)	Croatia_MN_Sopot	Osijek, Hermanov Vinograd	Croatia	45.55101	18.746617	1240K	1	3.229	857438	M	J2a1	272	H10	[0.981,0.991]	0.118	..	..	0.006155	2.623751107	[0.002,0.011]	half	S5078.E1.L1	PASS (Xcontam=0.006)	No	0.968337237753239	0	0.0316627622467613	0	1	0
I5079	I5079	RAD1	petrous	2018	MathiesonNature2018	Pinhasi, Ron	5485	3710-3360 calBCE (4700¬±90 BP, Beta-187421)	Croatia_LN_Starcevo	Radovanci	Croatia	45.488514	17.641285	1240K	1	2.758	812932	F	..	324	J1c2	[0.988,0.995]	0.124	..	..	..	..	..	half	S5079.E1.L1	PASS	No	0.959477329838679	0	0.0405226701613211	0	1	0
I5232	I5232	PADN_4	petrous	2018	MathiesonNature2018	Pinhasi, Ron	7901	6061-5841 calBCE (7078¬±85 BP, AA-57769, corrected for Freshwater Reservoir Effect)	Serbia_Mesolithic_IronGates_o	Padina	Serbia	44.595879	22.010568	1240K	1	2.863	831814	M	R1b1a(xR1b1a1a)	279	K1a+195	[0.972,0.984]	0.141	..	..	0.008552	2.914580503	[0.003,0.014]	half	S5232.E1.L1	PASS (Xcontam=0.009, mtcontam=0.979)	source Mesolithic Hunther-Gatherers	0.517414990492129	0	0.482585009507871	0	0	1
I5233	I5233	PADN_5	petrous	2018	MathiesonNature2018	Pinhasi, Ron	8001	6224-5878 calBCE (7158¬±85 BP, AA-57770, corrected for Freshwater Reservoir Effect)	Serbia_Mesolithic_IronGates	Padina	Serbia	44.595879	22.010568	1240K	1	2.644	824280	F	..	218	U5b1d1	[0.985,0.994]	0.132	..	..	..	..	..	half	S5233.E1.L1	PASS	source Mesolithic Hunther-Gatherers	-0.0104776047827038	0	1.0104776047827	0	0	1
I5234	I5234	PADN_6	petrous	2018	MathiesonNature2018	Pinhasi, Ron	9800	9500-6200 BCE	Serbia_Mesolithic_IronGates	Padina	Serbia	44.595879	22.010568	1240K	1	1.362	708929	F	..	185	U4a	[0.985,0.994]	0.147	..	..	..	..	..	half	S5234.E1.L1	PASS	source Mesolithic Hunther-Gatherers	0.00537914561620523	0	0.994620854383795	0	0	1
I5235	I5235	PADN_9	petrous	2018	MathiesonNature2018	Pinhasi, Ron	10835	9221-8548 calBCE (9480¬±110 BP, AA-57771, corrected for Freshwater Reservoir Effect)	Serbia_Mesolithic_IronGates	Padina	Serbia	44.595879	22.010568	1240K	1	2.977	838984	M	R1b1a(xR1b1a1a)	433	U5b2c	[0.980,0.990]	0.132	..	..	0.006423	2.443506049	[0.001,0.012]	half	S5235.E1.L1	PASS (Xcontam=0.006)	source Mesolithic Hunther-Gatherers	0.0504483042463443	0	0.949551695753656	0	0	1
I5236	I5236	PADN_12	petrous	2018	MathiesonNature2018	Pinhasi, Ron	10008	8290-7825 calBCE (8943¬±77 BP, BM-1146)	Serbia_Mesolithic_IronGates	Padina	Serbia	44.595879	22.010568	1240K	1	2.922	840166	M	I2a1	259	U5a2d	[0.978,0.989]	0.124	..	..	0.004165	1.753523256	[0,0.009]	half	S5236.E1.L1	PASS	source Mesolithic Hunther-Gatherers	0.0120712205927097	0	0.98792877940729	0	0	1
I5237	I5237	PADN_14	petrous	2018	MathiesonNature2018	Pinhasi, Ron	9800	9500-6200 BCE	Serbia_Mesolithic_IronGates	Padina	Serbia	44.595879	22.010568	1240K	1	3.088	842513	M	R1b1a(xR1b1a1a)	335	U5a2+16294	[0.985,0.994]	0.151	..	..	0.011297	3.593504273	[0.005,0.017]	half	S5237.E1.L1	PASS (Xcontam=0.011)	source Mesolithic Hunther-Gatherers	0.0248263475882743	0	0.975173652411726	0	0	1
I5238	I5238	PADN_16a	petrous	2018	MathiesonNature2018	Pinhasi, Ron	9993	8265-7820 calBCE (8907¬±66 BP, PSUAMS-2407 corrected for freshwater marine reservoir effect with Method 1 of Cook et al. 2002 with the modifications recommended by Cook et al. 2011)	Serbia_Mesolithic_IronGates	Padina	Serbia	44.595879	22.010568	1240K	1	2.696	823422	F	..	276	K1	[0.987,0.994]	0.125	..	..	..	..	..	half	S5238.E1.L1	PASS	source Mesolithic Hunther-Gatherers	0.0383992212001881	0	0.961600778799812	0	0	1
I5239	I5239	PADN_17	petrous	2018	MathiesonNature2018	Pinhasi, Ron	10333	8535-8230 calBCE (9105¬±62 BP, PSUAMS-2375 corrected for freshwater marine reservoir effect with Method 1 of Cook et al. 2002 with the modifications recommended by Cook et al. 2011)	Serbia_Mesolithic_IronGates	Padina	Serbia	44.595879	22.010568	1240K	1	2.708	809534	F	..	245	U5a2d	[0.981,0.992]	0.158	..	..	..	..	..	half	S5239.E1.L1	PASS	source Mesolithic Hunther-Gatherers	0.0212024232039354	0	0.978797576796065	0	0	1
I5240	I5240	PADN_22	petrous	2018	MathiesonNature2018	Pinhasi, Ron	10805	9140-8570 calBCE (9469¬±70 BP, PSUAMS-2377 corrected for freshwater marine reservoir effect with Method 1 of Cook et al. 2002 with the modifications recommended by Cook et al. 2011)	Serbia_Mesolithic_IronGates	Padina	Serbia	44.595879	22.010568	1240K	1	2.675	826331	M	R1b1a(xR1b1a1a)	230	U5a1c	[0.979,0.990]	0.129	..	..	0.008527	2.794021901	[0.003,0.015]	half	S5240.E1.L1	PASS (Xcontam=0.009)	source Mesolithic Hunther-Gatherers	0.0200464866937703	0	0.97995351330623	0	0	1
I5241	I5241	PADN_24	petrous	2018	MathiesonNature2018	Pinhasi, Ron	11196	9297-9194 calBCE (9765¬±40 BP, PSUAMS-2378)	Serbia_Mesolithic_IronGates_daughter_I5236	Padina	Serbia	44.595879	22.010568	1240K	1	2.708	818133	F	..	248	U5a2+16294	[0.977,0.990]	0.136	..	..	..	..	..	half	S5241.E1.L1	PASS	No	NA	NA	NA	0	0	1
I5242	I5242	PADN_26	petrous	2018	MathiesonNature2018	Pinhasi, Ron	10530	8805-8355 calBCE (9363¬±64 BP, PSUAMS-2408 corrected for freshwater marine reservoir effect with Method 1 of Cook et al. 2002 with the modifications recommended by Cook et al. 2011)	Serbia_Mesolithic_IronGates	Padina	Serbia	44.595879	22.010568	1240K	1	2.814	836819	F	..	253	U5a1	[0.987,0.995]	0.137	..	..	..	..	..	half	S5242.E1.L1	PASS	source Mesolithic Hunther-Gatherers	0.0509034531673874	0	0.949096546832613	0	0	1
I5244	I5244	PADN_18b	petrous	2018	MathiesonNature2018	Pinhasi, Ron	10785	9115-8555 calBCE (9424¬±55 BP, PSUAMS-2376 corrected for freshwater marine reservoir effect with Method 1 of Cook et al. 2002 with the modifications recommended by Cook et al. 2011)	Serbia_Mesolithic_IronGates	Padina	Serbia	44.595879	22.010568	1240K	1	2.931	809448	F	..	312	K	[0.984,0.993]	0.15	..	..	..	..	..	half	S5244.E1.L1	PASS	source Mesolithic Hunther-Gatherers	0.0296802273958953	0	0.970319772604105	0	0	1
I4884	I4884	feature 515	petrous	2018	OlaldeNature2018	Ernee, Michal	3764	1882-1745 calBCE (3480¬±20 BP, PSUAMS-2842)	Czech_EBA	Prague 8, Kobylisy, Ke St√≠rce Street	Czech Republic	50.1217475	14.4569508	1240K	1	4.512	854624	M	I2c1	63.2	H4a1a1a	[0.981,0.995]	0.138	0.433	3004	0.007493	4.357575948	[0.004,0.011]	half	S4884.E1.L1	PASS (Xcontam=0.007)	No	0.180045249188089	0.819954750811911	0	0	1	0
I4885	I4885	feature 528 / Grave 3	petrous	2018	OlaldeNature2018	Ernee, Michal	4166	2289-2143 calBCE (3790¬±20 BP, PSUAMS-2843)	Czech_BellBeaker	Prague 8, Kobylisy, Ke St√≠rce Street	Czech Republic	50.1217475	14.4569508	1240K	1	3.383	816324	M	R1b1a1a2a1a2b1	91.6	U5a1i	[0.955,0.976]	0.145	0.437	2037	0.006199	2.972682396	[0.002,0.01]	half	S4885.E1.L1	PASS (Xcontam=0.006, mtcontam=0.967)	No	0.440482725404767	0.559517274595233	0	0	1	0
I4886	I4886	feature 541	petrous	2018	OlaldeNature2018	Ernee, Michal	4074	2205-2042 calBCE (3740¬±20 BP, PSUAMS-2844)	Czech_BellBeaker	Prague 8, Kobylisy, Ke St√≠rce Street	Czech Republic	50.1217475	14.4569508	1240K	1	4.789	846480	M	R1b1a1a2a1a2b1	215	H6a	[0.987,0.994]	0.094	0.434	2315	0.005065	2.905590954	[0.002,0.008]	half	S4886.E1.L1	PASS (Xcontam=0.007)	No	0.359151875691815	0.640848124308185	0	0	1	0
I4887	I4887	feature 542	petrous	2018	OlaldeNature2018	Ernee, Michal	4070	2201-2039 calBCE (3730¬±20 BP, PSUAMS-2845)	Czech_BellBeaker_brother.I4888	Prague 8, Kobylisy, Ke St√≠rce Street	Czech Republic	50.1217475	14.4569508	1240K	1	4.565	817605	M	R1b1a1a2a1a2b1	228	K1a2c	[0.995,0.999]	0.076	0.438	2543	0.003427	2.313324126	[0.001,0.006]	half	S4887.E1.L1	PASS	No	0.351630180934744	0.648369819065256	0	0	1	0
I4888	I4888	feature 543	petrous	2018	OlaldeNature2018	Ernee, Michal	4060	2190-2029 calBCE (3700¬±20 BP, PSUAMS-2846)	Czech_BellBeaker	Prague 8, Kobylisy, Ke St√≠rce Street	Czech Republic	50.1217475	14.4569508	1240K	1	4.937	833166	M	R1b1a1a2a1a2b1	124	K1a2c	[0.990,0.997]	0.077	0.438	2630	0.004359	2.812998518	[0.001,0.007]	half	S4888.E1.L1	PASS (Xcontam=0.006)	No	0.316950016353427	0.683049983646573	0	0	1	0
I4889	I4889	feature 544 / Grave 9	petrous	2018	OlaldeNature2018	Ernee, Michal	4122	2281-2062 calBCE (3765¬±20 BP, PSUAMS-2847)	Czech_BellBeaker	Prague 8, Kobylisy, Ke St√≠rce Street	Czech Republic	50.1217475	14.4569508	1240K	1	4.98	848054	M	R1b1a1a2a1a2b1	125	U4a	[0.985,0.995]	0.108	0.432	2914	0.004441	2.92566595	[0.001,0.007]	half	S4889.E1.L1	PASS (Xcontam=0.004)	No	0.305647208410324	0.694352791589676	0	0	1	0
I4891	I4891	feature 546	petrous	2018	OlaldeNature2018	Ernee, Michal	4122	2281-2062 calBCE (3765¬±20 BP, PSUAMS-2848)	Czech_BellBeaker	Prague 8, Kobylisy, Ke St√≠rce Street	Czech Republic	50.1217475	14.4569508	1240K	1	4.82	841976	M	R1b1a1a2a1a2b1	190	J2a1a2	[0.994,0.999]	0.096	0.433	2984	0.004799	3.415838272	[0.002,0.008]	half	S4891.E1.L1	PASS (Xcontam=0.006)	No	0.349354242535126	0.650645757464874	0	0	1	0
I4892	I4892	feature 551	petrous	2018	OlaldeNature2018	Ernee, Michal	3741	1881-1701 calBCE (3475¬±20 BP, PSUAMS-2849)	Czech_EBA	Prague 8, Kobylisy, Ke St√≠rce Street	Czech Republic	50.1217475	14.4569508	1240K	1	4.673	808531	F	..	150	T1a1	[0.996,1.000]	0.11	0.012	5231	..	..	..	half	S4892.E1.L1	PASS	No	0.151711878117593	0.848288121882407	0	0	1	0
I4893	I4893	feature 552 / Grave 17	petrous	2018	OlaldeNature2018	Ernee, Michal	6349	4449-4348 calBCE (5550¬±20 BP, PSUAMS-2850)	Czech_N	Prague 8, Kobylisy, Ke St√≠rce Street	Czech Republic	50.1217475	14.4569508	1240K	1	5.311	836569	M	G2a2a1	201	U5b1+16189+@16192	[0.986,0.996]	0.082	0.432	3051	0.005672	3.868218683	[0.003,0.009]	half	S4893.E1.L1	PASS (Xcontam=0.006)	No	0.907638592475282	0	0.0923614075247184	0	1	0
I4894	I4894	feature 552 / Grave 18	petrous	2018	OlaldeNature2018	Ernee, Michal	6378	4488-4368 calBCE (5610¬±20 BP, PSUAMS-2851)	Czech_N	Prague 8, Kobylisy, Ke St√≠rce Street	Czech Republic	50.1217475	14.4569508	1240K	1	4.046	816890	F	..	199	U8b1b1	[0.994,1.000]	0.099	0.009	4970	..	..	..	half	S4894.E1.L1	PASS	No	0.910750430871883	0	0.0892495691281174	0	1	0
I4895	I4895	Grave 3	petrous	2018	OlaldeNature2018	Ernee, Michal	4110	2273-2047 calBCE (3750¬±20 BP, PSUAMS-2852)	Czech_BellBeaker	Prague 5, Jinonice, Butovick√° Street	Czech Republic	50.0504153	14.3667267	1240K	1	4.411	814836	M	R1b1a1a2a1a2b1	151	H1+16189	[0.983,0.993]	0.051	0.439	2600	0.002548	1.89606752	[0,0.005]	half	S4895.E1.L1	PASS (Xcontam=0.005)	No	0.235697574683353	0.764302425316647	0	0	1	0
I4896	I4896	Grave 5	petrous	2018	OlaldeNature2018	Ernee, Michal	4165	2288-2142 calBCE (3785¬±20 BP, PSUAMS-2853)	Czech_BellBeaker	Prague 5, Jinonice, Butovick√° Street	Czech Republic	50.0504153	14.3667267	1240K	1	4.539	806027	F	..	70.4	U5a2+16294	[0.988,0.999]	0.103	0.012	4833	..	..	..	half	S4896.E1.L1	PASS	No	0.320133889242088	0.679866110757912	0	0	1	0
I5204	I5204	SCH14/2	petrous	2018	MathiesonNature2018	Pinhasi, Ron	6950	5500-4500 BCE	Austria_EN_LBK	Schletz	Austria	48.579752	16.46931	1240K	1	4.769	850732	M	G2a2b2a3	209	J1c2	[0.996,1.000]	0.069	0.418	6099	0.006439	6.049633489	[0.004,0.009]	half	S5204.E1.L1	PASS (Xcontam=0.005)	No	0.916373383976598	0	0.0836266160234017	0	1	0
I5205	I5205	SCH2	petrous	2018	MathiesonNature2018	Pinhasi, Ron	6950	5500-4500 BCE	Austria_EN_LBK	Schletz	Austria	48.579752	16.46931	1240K	1	4.457	831792	F	..	160	H	[0.997,1.000]	0.072	0.012	9085	..	..	..	half	S5205.E1.L1	PASS	No	0.944659079812839	0	0.0553409201871611	0	1	0
I5206	I5206	SCH3	petrous	2018	MathiesonNature2018	Pinhasi, Ron	6950	5500-4500 BCE	Austria_EN_LBK	Schletz	Austria	48.579752	16.46931	1240K	1	3.407	811457	F	..	179	T2b	[0.998,1.000]	0.063	0.013	8506	..	..	..	half	S5206.E1.L1	PASS	No	0.94114164307176	0	0.0588583569282402	0	1	0
I5512	I5512	DZSWS:X132.1	petrous	2018	OlaldeNature2018	Barclay, Alastair	4250	2800-1800 BCE	England_BellBeaker	England, Wiltshire, Netheravon, Flying School	Great Britain	51.24	-1.76	1240K	1	4.588	863895	F	..	82.8	J1c2	[0.995,1.000]	0.122	0.011	5766	..	..	..	half	S5512.E1.L1	PASS	No	0.253330621251195	0.746669378748805	0	0	1	0
I5513	I5513	DZSWS:X146.1 b	petrous	2018	OlaldeNature2018	Barclay, Alastair	4250	2800-1800 BCE	England_BellBeaker	England, North Ablington, Figheldean	Great Britain	51.22	-1.77	1240K	1	2.463	816408	M	R1b1a1a2a1a2c1	120	V	[0.996,1.000]	0.076	0.433	2062	0.005204	2.463865826	[0.001,0.009]	half	S5513.E1.L1	PASS (Xcontam=0.006)	No	0.160753830235878	0.839246169764122	0	0	1	0
I5514	I5514	Grave 6	petrous	2018	OlaldeNature2018	Ernee, Michal	4163	2286-2139 calBCE (3780¬±20 BP, PSUAMS-2864)	Czech_BellBeaker	Prague 5, Jinonice, Butovick√° Street	Czech Republic	50.0504153	14.3667267	1240K	1	5.164	861406	M	R1b1a1a2a1a2b1	207	T2b+152	[0.996,1.000]	0.085	0.432	2595	0.005281	3.024922243	[0.002,0.009]	half	S5514.E1.L1	PASS (Xcontam=0.005)	No	0.244298169817135	0.755701830182865	0	0	1	0
I5516	I5516	Doune, cist with two Food Vessels and miniature battle axehead	petrous	2018	OlaldeNature2018	Sheridan, Alison	3640	1750-1630 calBCE (3400¬±35, SUERC-2869)	Scotland_C_EBA	Scotland, Doune, Perth and Kinross	Great Britain	56.192656	-4.057702	1240K	1	0.261	246356	M	R1b1a1a2a1a2	84.6	T2a1b1a1b	[0.998,1.000]	0.259	0.44	134	n/a (<200 SNPs)	n/a (<200 SNPs)	n/a (<200 SNPs)	half	S5516.E1.L1	PASS	No	NA	NA	NA	0	1	0
I5519	I5519	F0172	tooth	2018	OlaldeNature2018	Allentoft, Morten	4200	2500-2000 BCE	Germany_BellBeaker	Augsburg	Germany	48.33	10.895	1240K	1	1.548	726140	M	R1b1a1a2a1a2b1	89.7	I4a	[0.996,1.000]	0.081	0.433	1241	0.011531	3.078487139	[0.004,0.019]	half	S5519.E1.L1	PASS (Xcontam=0.013)	No	0.183128524365853	0.816871475634147	0	0	0	1
I5521	I5521	F0209	tooth	2018	OlaldeNature2018	Allentoft, Morten	4250	2800-1800 BCE	Germany_BellBeaker	Augsburg	Germany	48.33	10.895	1240K	1	1.105	673566	F	..	218	J1b1a1	[0.998,1.000]	0.05	0.01	2162	..	..	..	half	S5521.E1.L1	PASS	No	0.17401850857341	0.82598149142659	0	0	0	1
I5524	I5524	F0224	tooth	2018	OlaldeNature2018	Allentoft, Morten	4250	2800-1800 BCE	Germany_BellBeaker	Landau, DGF-Lan	Germany	48.663	12.707	1240K	1	0.788	574583	F	..	304	H72	[0.998,1.000]	0.038	0.009	1097	..	..	..	half	S5524.E1.L1	PASS	No	NA	NA	NA	0	0	1
I5525	I5525	F0274	tooth	2018	OlaldeNature2018	Allentoft, Morten	4250	2800-1800 BCE	Germany_BellBeaker	Landau, DGF-Lan	Germany	48.663	12.707	1240K	1	1.691	777278	F	..	310	U4b1b2	[0.998,1.000]	0.032	0.009	3668	..	..	..	half	S5525.E1.L1	PASS	No	0.218670326066939	0.781329673933061	0	0	0	1
I5529	I5529	F0238	tooth	2018	OlaldeNature2018	Allentoft, Morten	4250	2800-1800 BCE	Germany_BellBeaker	Osterhofen-Altenmarkt	Germany	48.691	13.016	1240K	1	0.543	451116	M	R1b1a1a2a1a2b1	162	HV15	[0.998,1.000]	0.072	0.438	265	0.007099	1.089263778	[0,0.02]	half	S5529.E1.L1	PASS	No	NA	NA	NA	0	1	0
I5531	I5531	F0180	tooth	2018	OlaldeNature2018	Allentoft, Morten	4250	2800-1800 BCE	Germany_BellBeaker	Weichering	Germany	..	..	1240K	1	1.111	610570	F	..	122	T2b	[0.997,1.000]	0.083	0.017	2183	..	..	..	half	S5531.E1.L1	PASS	No	0.184476685891858	0.815523314108142	0	0	1	0
I5748	I5748	skeleton 575 (Jan) M22	petrous	2018	OlaldeNature2018	Altena, Eveline	4382	2579-2284 calBCE (3945¬±55 BP, GrN-6650C)	Netherlands_BellBeaker	Noord-Holland, Oostwoud, De Tuithoorn	Netherlands	52.733563	5.096183	1240K	1	4.524	636009	M	R1b1a1a2a1a2	97.8	X2b4	[0.978,0.991]	..	..	..	0.005587	2.388351922	[0.001,0.01]	half	S5748.E1.L1	PASS (Xcontam=0.006)	No	0.140518938417219	0.859481061582781	0	0	1	0
I5750	I5750	skeleton 230 Extra-M8	tooth	2018	OlaldeNature2018	Altena, Eveline	4050	2600-1600 BCE [from other dates of the same site]	Netherlands_BellBeaker	Noord-Holland, Oostwoud, De Tuithoorn	Netherlands	52.733563	5.096183	1240K	1	1.287	641693	M	R1b1a1a2a1a2	204	K1b1a1+199	[0.986,0.993]	..	..	..	0.00528	1.603655849	[0,0.012]	half	S5750.E1.L1	PASS	No	0.198888965574794	0.801111034425206	0	0	1	0
I5759	I5759	BB_23_MXI	tooth (molar)	2018	OlaldeNature2018	Desideri, Jocelyne	4178	2470-1985 BCE [two dates 2470-2042 calBCE (3820¬±70 BP, B-3061) and 2468-1985 calBCE (3790¬±80 BP, B-3064) but we don't know which is the sample for ancient DNA]	Switzerland_BellBeaker	Sion-Petit-Chasseur, Dolmen XI	Switzerland	46.231707	7.351237	1240K	1	0.114	121137	F	..	239	U2e1c1	[0.997,1.000]	..	..	..	..	..	..	half	S5759.E1.L1	PASS	No	NA	NA	NA	0	0	1
I5769	I5769	G8	petrous	2018	MathiesonNature2018	Pinhasi, Ron	2605	770-540 calBCE (2490¬±20 BP, PSUAMS-4402)	Bulgaria_IA	Veliko Tarnovo, Dzhulyunitsa	Bulgaria	43.16089	25.88341	1240K	1	5.356	704450	F	..	323	H	[0.992,0.999]	0.08	0.014	7012	..	..	..	half	S5769.E1.L1	PASS	No	0.704611953776698	0.295388046223302	0	0	0	1
I5771	I5771	VLSC_6	tooth (molar)	2018	MathiesonNature2018	Pinhasi, Ron	8325	6500-6250 BCE	Serbia_Mesolithic_IronGates	Vlasac	Serbia	44.53368	22.05032	1240K	1	0.249	231969	M	I	118	U5a1+@16192	[0.996,1.000]	0.072	0.461	145	n/a (<200 SNPs)	n/a (<200 SNPs)	n/a (<200 SNPs)	half	S5771.E1.L1	PASS	No	NA	NA	NA	0	0	1
I5772	I5772	VLSC_16	tooth (molar)	2018	MathiesonNature2018	Pinhasi, Ron	8450	7100-5900 BCE	Serbia_Mesolithic_IronGates	Vlasac	Serbia	44.53368	22.05032	1240K	1	0.701	446446	M	R1b1a(xR1b1a1a)	129	U5a2+16294	[0.985,0.995]	0.104	0.453	867	0.006996	1.888073614	[0,0.014]	half	S5772.E1.L1	PASS	No	NA	NA	NA	0	0	1
I5833	I5833	RISE924	petrous	2018	OlaldeNature2018	Allentoft, Morten	4200	2500-2000 BCE	Germany_BellBeaker	Irlbach LKR	Germany	48.841	12.75	1240K	1	3.01	680513	M	R1b1a1a2a1a2b1	88.3	J1c	[0.986,0.996]	..	..	..	0.005562	2.333658641	[0.001,0.01]	half	S5833.E1.L1	PASS (Xcontam=0.006)	No	0.243888833424346	0.756111166575654	0	0	0	1
I5834	I5834	RISE927	petrous	2018	OlaldeNature2018	Allentoft, Morten	4200	2500-2000 BCE	Germany_BellBeaker	Irlbach LKR	Germany	48.841	12.75	1240K	1	3.941	605212	F	..	270	W5	[0.981,0.990]	..	..	..	..	..	..	half	S5834.E1.L1	PASS	No	0.282588811659471	0.717411188340529	0	0	0	1
I5835	I5835	RISE930	petrous	2018	OlaldeNature2018	Allentoft, Morten	4200	2500-2000 BCE	Germany_BellBeaker_father.or.son.I1533	Irlbach LKR	Germany	48.841	12.75	1240K	1	5.506	635245	M	R1b1a1a2a1a2b1	230	J1c	[0.990,0.998]	..	..	..	0.013698	4.131214465	[0.007,0.02]	half	S5835.E1.L1	PASS (Xcontam=0.014)	No	0.363149266134629	0.636850733865371	0	0	0	1
I5836	I5836	FM 14-003	petrous	2018	OlaldeNature2018	Brucken, Gunter	4250	2800-1800 BCE	Germany_BellBeaker	Worms-Herrnsheim	Germany	..	..	1240K	1	0.892	415551	F	..	136	H1b1+16362	[0.990,0.999]	..	..	..	..	..	..	half	S5836.E1.L1	PASS	No	0.223643614231243	0.776356385768757	0	0	1	0
I5838	I5838	MIR202-037-n105	petrous	2017	LipsonNature2017	Lalueza-Fox, Carles	4573	2900-2346 BCE [2568-2346 calBCE (3950¬±30 BP, Beta-416457), 2857-2496 calBCE (4080¬±30 BP, Beta-416456), 2865-2575 calBCE (4110¬±30 BP, Beta-416458), 2900-2679 calBCE (4210¬±30 BP, Beta-416455), based on dates of other El Mirador samples)	Iberia_C	Burgos, Atapuerca, El Mirador Cave	Spain	42.33333333	-3.5	1240K	1	5.728	712753	M	I2a2a2a	261	K1a+195	[0.986,0.994]	0.081	0.441	4933	0.006185	5.897401425	[0.004,0.008]	half	S5838.E1.L1	PASS (Xcontam=0.007)	No	0.7488308046846	0	0.2511691953154	0	0	1
I5869	I5869	Mos14, Grave 8, 110	tooth	2018	MathiesonNature2018	Pinhasi, Ron	7466	5559-5473 calBCE (6550¬±30 BP, PSUAMS-4008)	Ukraine_N_1d.rel.I5870	Volniensky, Vilnianka	Ukraine	47.9543	35.3893	1240K	1	0.095	102557	M	I	81.8	U4b1b1	[0.997,1.000]	0.072	0.463	35	n/a (<200 SNPs)	n/a (<200 SNPs)	n/a (<200 SNPs)	half	S5869.E1.L1	PASS	No	NA	NA	NA	0	1	0
I5870	I5870	Mos16, Grave 32, 128	tooth (molar)	2018	MathiesonNature2018	Pinhasi, Ron	7360	5475-5344 calBCE (6430¬±25 BP, PSUAMS-2684)	Ukraine_N	Volniensky, Vilnianka	Ukraine	47.9543	35.3893	1240K	1	0.225	214705	M	I2a2	82.8	U4b1b1	[0.989,0.997]	0.077	0.462	117	n/a (<200 SNPs)	n/a (<200 SNPs)	n/a (<200 SNPs)	half	S5870.E1.L1	PASS	No	NA	NA	NA	0	1	0
I5875	I5875	Mos34, Grave 53, 249	tooth	2018	MathiesonNature2018	Pinhasi, Ron	7126	5291-5060 calBCE (6210¬±25 BP, PSUAMS-2810)	Ukraine_N	Dereivka I	Ukraine	48.91422	33.76493	1240K	1	0.795	444315	M	I2a2a1b	79.2	U4a1	[0.977,0.989]	0.191	0.457	895	0.01316	2.973286288	[0.004,0.022]	half	S5875.E1.L1	PASS	No	0.0350349761519992	0	0.964965023848001	0	1	0
I5876	I5876	Mos35, Grave 142, ?	tooth	2018	MathiesonNature2018	Pinhasi, Ron	8822	7040-6703 calBCE (7960¬±30 BP, PSUAMS-2811)	Ukraine_Mesolithic	Dereivka I	Ukraine	48.91422	33.76493	1240K	1	0.798	475706	M	R1a	135	U5a2+16294	[0.990,0.998]	0.078	0.451	1032	0.009007	1.65567692	[0,0.02]	half	S5876.E1.L1	PASS	No	NA	NA	NA	0	1	0
I5882	I5882	Mos40, Grave 94, 281	tooth	2018	MathiesonNature2018	Pinhasi, Ron	5047	3264-2929 calBCE (4420¬±20 BP, PSUAMS-2826)	Ukraine_Eneolithic	Dereivka I	Ukraine	48.91422	33.76493	1240K	1	0.575	399798	F	..	396	U5a2+16294	[0.996,1.000]	0.059	0.011	1675	..	..	..	half	S5882.E1.L1	PASS	No	NA	NA	NA	0	1	0
I5883	I5883	Mos41, Grave 39, 234	tooth	2018	MathiesonNature2018	Pinhasi, Ron	7056	5208-5003 calBCE (6140¬±25 BP, PSUAMS-2827)	Ukraine_N	Dereivka I	Ukraine	48.91422	33.76493	1240K	1	0.158	166148	M	R1b1a(xR1b1a1a)	95.4	U4a	[0.991,0.998]	0.088	0.448	64	n/a (<200 SNPs)	n/a (<200 SNPs)	n/a (<200 SNPs)	half	S5883.E1.L1	PASS	No	NA	NA	NA	0	1	0
I5885	I5885	Mos45, Grave 84, ?	tooth	2018	MathiesonNature2018	Pinhasi, Ron	8110	6392-5927 calBCE (7270¬±110 BP, OxA-6161)	Ukraine_Mesolithic	Dereivka I	Ukraine	48.91422	33.76493	1240K	1	0.164	163110	F	..	221	U5b2b	[0.997,1.000]	0.071	0.009	243	..	..	..	half	S5885.E1.L1	PASS	No	NA	NA	NA	0	1	0
I5889_published	I5889	Mos50, Grave 109, 296	tooth	2018	MathiesonNature2018	Pinhasi, Ron	6998	5310-4785 calBCE (6110¬±120 BP, OxA-5031)	Ukraine_N_published	Dereivka I	Ukraine	48.91422	33.76493	1240K	1	0.045	50686	F	..	57	U5a2+16294	[0.991,0.999]	0.081	0.015	36	..	..	..	half	S5889.E1.L1	PASS (literature)	No	NA	NA	NA	0	1	0
I5890	I5890	Mos51, Grave 87, 275	tooth	2018	MathiesonNature2018	Pinhasi, Ron	7124	5286-5062 calBCE (6210¬±20 BP, PSUAMS-2830)	Ukraine_N	Dereivka I	Ukraine	48.91422	33.76493	1240K	1	0.357	294663	M	R1b1a(xR1b1a1a)	151	U5a1	[0.996,1.000]	0.076	0.465	237	-0.001334	-0.875247681	[0,0.002]	half	S5890.E1.L1	PASS	No	NA	NA	NA	0	1	0
I5892	I5892	Mos59, Grave 33, 280	tooth	2018	MathiesonNature2018	Pinhasi, Ron	7092	5301-4982 calBCE (6175¬±60 BP, OxA-6162)	Ukraine_N	Dereivka I	Ukraine	48.91422	33.76493	1240K	1	0.108	117491	M	R1b1a	41.5	U4a1	[0.996,1.000]	0.093	0.465	28	n/a (<200 SNPs)	n/a (<200 SNPs)	n/a (<200 SNPs)	half	S5892.E1.L1	PASS	No	NA	NA	NA	0	1	0
I0679_d	I0679	Kre 1	petrous	2018	MathiesonNature2018	Pinhasi, Ron	7622	5718-5626 calBCE (6760¬±33 BP, OxA-31444)	Bulgaria_Krepost_N	Krepost	Bulgaria	42.02	25.6	1240K	5	0.287	234712	F	..	..	H5	..	..	..	..	..	..	..	half,half,half,half,half	S0679.E1.L1,S0679.E1.L2,S0679.E1.L3,S2524.E1.L2,S2524.E1.L3	PASS (mtcontam=0.963-0.979)	No	NA	NA	NA	0	0	1
I2417	I2417	53535_25005	petrous	2018	OlaldeNature2018	Barclay, Alastair	4270	2500-2140 BCE (based on associated dates in same context especially 23535_25004)	England_BellBeaker	England, Wiltshire, Amesbury Down	Great Britain	51.168023	-1.7725402	1240K	1	1.958	829575	M	R1b1a1a2a1a2c	123	J1c	[0.996,1.000]	0.105	0.42	3647	0.005809	3.491489157	[0.003,0.009]	half	S2417.E1.L2	PASS	No	0.122195561986602	0.877804438013398	0	0	1	0
I2443	I2443	SK 8772 (YCF 95), 2	petrous	2018	OlaldeNature2018	Loe, Louise	4085	2290-1980 BCE (3740¬±40 BP, OxA-8868)	England_BellBeaker	England, Oxfordshire, Yarnton	Great Britain	51.79568333	-1.319891667	1240K	4	4.1	894847	F	..	..	T2c1d+152	..	..	..	..	..	..	..	half,half,half,half	S2444.E1.L1,S2444.E2.L1,S2443.E2.L1,S2443.E1.L2	PASS	No	0.176729677982244	0.823270322017756	0	0	1	0
I2446_published	I2446	SK 8784 (YCF 95)	tooth (molar)	2018	OlaldeNature2018	Loe, Louise	4248	2456-2140 calBCE (3815¬±40 BP, OxA-8807)	England_BellBeaker_published	England, Oxfordshire, Yarnton	Great Britain	51.79568333	-1.319891667	1240K	2	0.088	97727	F	..	..	K1b1a1	..	..	..	..	..	..	..	half,half	S2446.E2.L1,S2446.E1.L2	QUESTIONABLE (mtcontam=0.885-0.989)	No	NA	NA	NA	0	1	0
I2447	I2447	SK 8779 (YCF 95)	petrous	2018	OlaldeNature2018	Loe, Louise	3964	2116-1911 calBCE (3625¬±25 BP, PSUAMS-2336)	England_BellBeaker	England, Oxfordshire, Yarnton	Great Britain	51.79568333	-1.319891667	1240K	2	5.541	913061	M	R1b1a1a2a1a2c1	..	K1a26	..	..	..	..	0.010966	4.664592569	[0.006,0.016]	half,half	S2447.E2.L1,S2447.E1.L2	PASS (Xcontam=0.011)	No	0.198411624848824	0.801588375151176	0	0	1	0
I2450	I2450	SK 3036 (ABSRC00)	petrous	2018	OlaldeNature2018	Loe, Louise	4283	2457-2208 calBCE (3850¬±21 BP, weighted mean) [(3841¬±40 BP, NZA-15865) (3834¬±45 BP, NZA-15866)]	England_BellBeaker	England, Oxfordshire, Abington, Spring Road cemetery	Great Britain	51.672262	-1.295141	1240K	2	6.834	904314	F	..	..	K1a1b1g	..	..	..	..	..	..	..	half,half	S2450.E2.L1,S2450.E1.L2	PASS	No	0.151304357134025	0.848695642865975	0	0	1	0
I2458	I2458	85680_61231	petrous	2018	OlaldeNature2018	Barclay, Alastair	3340	1490-1290 calBCE (3122¬±34 BP, SUERC-49182)	England_MBA	England, Wiltshire, Amesbury Down	Great Britain	51.168023	-1.7725402	1240K	1	3.26	812721	F	..	184	U5b3	[0.989,0.996]	..	..	..	..	..	..	half	S2458.E1.L2	PASS	No	0.277917219606359	0.722082780393641	0	0	1	0
I2461	I2461	72832_5117	petrous	2018	OlaldeNature2018	Barclay, Alastair	4270	2500-2140 BCE (based on associated dates in same context)	England_C_EBA	England, Wiltshire, Porton	Great Britain	51.13	-1.69	1240K	1	2.556	771469	F	..	351	H5c	[0.991,0.998]	..	..	..	..	..	..	half	S2461.E1.L2	PASS	No	0.19533222468895	0.80466777531105	0	0	1	0
I2462	I2462	EXEKA09_220053	petrous	2018	OlaldeNature2018	Barclay, Alastair	3960	2130-1890 calBCE (3625¬±35 BP, SUERC-40718)	England_C_EBA	England, Kent, Thanet	Great Britain	51.33	1.36	1240K	1	2.78	816976	F	..	270	U5a1d2a	[0.988,0.995]	..	..	..	..	..	..	half	S2462.E1.L2	PASS	No	0.346744574490173	0.653255425509827	0	0	1	0
I2477	I2477	T1 Ind a Us8	petrous	2018	OlaldeNature2018	Lalueza-Fox, Carles	4015	2200-1930 BCE	Italy_North_BellBeaker	Emilia Romagna, Parma, Via Guidorossi	Italy	44.78	10.29	1240K	1	2.309	782739	F	..	268	T2b3+151	[0.992,0.997]	0.133	..	3351	..	..	..	half	S2477.E1.L2	PASS	No	0.767970064750467	0.232029935249533	0	0	0	1
I2521	I2521	DZHU 8, No. 7	petrous	2018	MathiesonNature2018	Pinhasi, Ron	7505	5619-5491 calBCE (6615¬±30 BP, PSUAMS-1836)	Bulgaria_N	Veliko Tarnovo, Dzhulyunitsa	Bulgaria	43.16089	25.88341	1240K	9	5.493	802956	M	G2a2b2b1a	..	H	..	..	..	..	0.006695	3.096704126	[0.002,0.011]	half,half,half,half,half,half,half,half,half	S0705.E1.L1,S0705.E1.L2,S0705.E1.L3,S0705.E1.L4,S0705.E1.L1,S2521.E1.L1,S0705.E1.L2,S0705.E1.L3,S0705.E1.L4	PASS (Xcontam=0.007)	No	0.974500054759653	0	0.0254999452403467	0	0	1
I2529_published	I2529	YABA4	petrous	2018	MathiesonNature2018	Pinhasi, Ron	7601	5726-5575 calBCE (6750¬±40 BP, Poz-81117)	Bulgaria_N_published	Yabalkovo	Bulgaria	42.1	25.75	1240K	5	1.372	629247	M	I2a2	..	T1a	..	..	..	..	0.000339	0.160714159	[0,0.004]	half,half,half,half,half	S2529.E1.L1,S2529.E1.L2,S2529.E1.L3,S2529.E1.L4,S2529.E2.L1	PASS	No	0.921028913632627	0	0.0789710863673732	0	0	1
I2794	I2794	GEN68	petrous	2017	LipsonNature2017	Sz√©cs√©nyi-Nagy, Anna	7574	5706-5541 calBCE (6700¬±40 BP, Poz-83628)	Hungary_EN_Koros	T√∂r√∂kszentmiklos, Road 4, site 3	Hungary	47.191612	20.402331	1240K	2	6.162	986747	F	..	..	K1a+195C!	..	..	..	..	..	..	..	half,half	S2794.L1,S6077.E1.L1	PASS	No	0.934554058538464	0	0.065445941461536	0	1	0
I2937_all	I2937	A2197 multi-burial, Chamber B, Layer 14,	petrous	2017	LazaridisNature2017	Pinhasi, Ron	7359	5479-5338 calBCE (6441¬±38 BP, OxA-22012)	Greece_Peloponnese_N_all	Diros, Alepotrypa Cave	Greece	36.63833333	22.3825	1240K	5	2.02	747172	F	..	..	K1a26	..	..	..	..	..	..	..	minus,half,half,half,half	S2937.E1.L1,S2937.E1.L2,S2937.E1.L3,S2937.E1.L4,S2937.E1.L5	PASS	No	0.987721496103997	0	0.0122785038960031	0	0	1
I5207	I5207	SCH4	petrous	2018	MathiesonNature2018	Pinhasi, Ron	6950	5500-4500 BCE	Austria_EN_LBK	Schletz	Austria	48.579752	16.46931	1240K	1	4.447	924723	M	J2a	194	H67	[0.994,1.000]	0.057	0.424	2971	0.005192	3.153045373	[0.002,0.008]	half	S5207.E1.L1	PASS (Xcontam=0.006)	No	0.950066933679637	0	0.0499330663203625	0	1	0
I5208	I5208	SCH5	petrous	2018	MathiesonNature2018	Pinhasi, Ron	6950	5500-4500 BCE	Austria_EN_LBK	Schletz	Austria	48.579752	16.46931	1240K	1	4.95	899049	F	..	163	K1b1+(16093)	[0.998,1.000]	0.056	0.014	6877	..	..	..	half	S5208.E1.L1	PASS	No	0.950574810926431	0	0.0494251890735695	0	1	0
I5358	I5358	SB570A	petrous	2018	OlaldeNature2018	Brace, Selina	4942	3080-2904 calBCE (4354¬±27 BP, OxA-17562)	Wales_LN	Wales, Denbighshire, Rhos Ddigre	Great Britain	53.058706	-3.245086	1240K	1	0.245	241663	F	..	80.7	K1a1	[0.975,0.986]	..	..	..	..	..	..	half	S5358.L1	PASS	No	NA	NA	NA	0	1	0
I5359	I5359	SB573A	petrous	2018	OlaldeNature2018	Brace, Selina	5600	4000-3300 BCE	Wales_C	Wales, Glamorgan, Tinkinswood	Great Britain	51.451447	-3.307873	1240K	1	0.733	531741	M	I2a2a	98.4	H5	[0.968,0.982]	..	..	..	0.013881	1.735763544	[0,0.03]	half	S5359.L1	PASS	No	NA	NA	NA	0	1	0
I5366	I5366	SB603A	petrous	2018	OlaldeNature2018	Brace, Selina	5464	3644-3384 calBCE (4775¬±34 BP, OxA-34470)	England_N	England, Sussex, Cissbury	Great Britain	50.860903	-0.399007	1240K	1	0.9	572989	F	..	331	X2b+226	[0.981,0.991]	..	..	..	..	..	..	half	S5366.L1	PASS	No	NA	NA	NA	0	1	0
I5367	I5367	SB518A	petrous	2018	OlaldeNature2018	Brace, Selina	4255	2470-2140 calBCE (3879¬±32, OxA-14722)	Scotland_BellBeaker	Scotland, Coll, Sorisdale	Great Britain	56.680948	-6.45982	1240K	1	3.241	750069	F	..	368	V10	[0.974,0.988]	..	..	..	..	..	..	half	S5367.L1	PASS	No	0.158403554137786	0.841596445862214	0	0	1	0
I5379	I5379	SB 424B3	petrous	2018	OlaldeNature2018	Brace, Selina	4330	2470-2290 calBCE (3900¬±30, SUERC-32210)	England_BellBeaker	England, Dorset, Sixpenny Handley, Canada Farm	Great Britain	50.919204	-2.015441	1240K	1	1.899	700532	M	R1b1a1a2a1a2c	200	HV0+195	[0.970,0.986]	..	..	..	0.004277	1.722385454	[0,0.009]	half	S5379.L1	PASS	No	0.264112368211575	0.735887631788425	0	0	1	0
I5382	I5382	SB 445B3	petrous	2018	OlaldeNature2018	Brace, Selina	4080	2280-1980 calBCE (3725¬±40, OxA-8728)	England_BellBeaker	England, County Durham, Stockton-on-Tees, Windmill Fields	Great Britain	54.522812	-1.308134	1240K	1	0.366	321701	M	R1b1a1a2a1a2	170	T2b	[0.992,1.000]	..	..	..	-0.003791	-1.898210645	[0,0]	half	S5382.L1	PASS	No	NA	NA	NA	0	1	0
I5385	I5385	SB529A2	petrous	2018	OlaldeNature2018	Brace, Selina	4252	2456-2148 calBCE, (3827¬±33, SUERC-71005)	Scotland_BellBeaker	Scotland, Wick, Achavanich	Great Britain	58.364762	-3.403508	1240K	1	0.815	543435	F	..	273	H5	[0.989,0.997]	..	..	..	..	..	..	half	S5385.L1	PASS	No	0.178620798108868	0.821379201891132	0	0	1	0
I5407	I5407	LEPI_126	tooth (incisor)	2018	MathiesonNature2018	Pinhasi, Ron	9800	8300-7400 BCE	Serbia_Mesolithic_IronGates	Lepenski Vir	Serbia	44.552924	22.027563	1240K	1	2.163	850240	F	..	118	H13	[0.997,1.000]	0.055	0.012	5257	..	..	..	half	S5407.E1.L1	PASS	source Mesolithic Hunther-Gatherers	-0.0122678430823688	0	1.01226784308237	0	0	1
I5427	I5427	A2055	petrous	2018	MathiesonNature2018	Pinhasi, Ron	7892	6005-5879 calBCE (7050¬±30 BP, PSUAMS-2682)	Greece_N	Diros, Alepotrypa Cave	Greece	36.63833333	22.3825	1240K	1	1.736	767650	F	..	107	K	[0.984,0.995]	0.147	0.015	3681	..	..	..	half	S5427.E1.L1	PASS	No	1.00578427739493	0	-0.00578427739492728	0	0	1
I5428	I5428	CLA6	petrous	2019	OlaldeScience2019	Pinhasi, Ron	5200	4000-2500 BCE	Iberia_LN_C	Cova das Lapas	Portugal	..	..	1240K	1	0.485	407842	M	I2a1b	24.5	U5b1+16189+@16192	[0.981,1.000]	0.125	0.44	207	0.032704	2.164155252	[0.003,0.062]	half	S5428.E1.L1	PASS	No	NA	NA	NA	0	0	1
I5429	I5429	P78, Pit 11, UE78	petrous	2019	OlaldeScience2019	Pinhasi, Ron	4899	3010-2887 calBCE (4310¬±20 BP, PSUAMS-2692)	Iberia_LN	Perdigoes	Portugal	38.387	-7.55	1240K	1	3.877	899025	M	I2a1a1a	75.4	J2b1a3	[0.994,1.000]	0.126	0.422	3250	0.006241	3.634104331	[0.003,0.01]	half	S5429.E1.L1	PASS (Xcontam=0.007)	No	0.780772114278312	0	0.219227885721688	0	0	1
I5661_published	I5661	RISE926	tooth	2018	OlaldeNature2018	Allentoft, Morten	4200	2500-2000 BCE	Germany_BellBeaker_published	Irlbach LKR	Germany	48.841	12.75	1240K	1	0.08	90529	M	R1b1a1a2	81.5	K1b1b1	[0.973,0.983]	..	..	..	..	..	..	half	S5661.E1.L1	PASS (literature)	No	NA	NA	NA	0	0	1
I5957_published	I5957	MOs30, Grave 10, 112	tooth	2018	MathiesonNature2018	Pinhasi, Ron	7334	5467-5301 calBCE (6365¬±30 BP, PSUAMS-3981)	Ukraine_N_published	Volniensky, Vilnianka	Ukraine	47.9543	35.3893	1240K	1	0.067	76993	M	I	56.4	T2	[0.991,0.998]	0.094	..	13	n/a (<200 SNPs)	n/a (<200 SNPs)	n/a (<200 SNPs)	half	S5957.E1.L1	PASS (literature)	No	NA	NA	NA	0	1	0
I6475	I6475	RISE704	tooth	2018	OlaldeNature2018	Allentoft, Morten	4250	2800-1800 BCE	Iberia_BellBeaker	La Magdalena	Spain	..	..	1240K	1	0.045	51993	F	..	399	U5b3	[0.998,1.000]	..	..	..	..	..	..	half	S6475.E1.L1	PASS	No	NA	NA	NA	0	0	1
I6531	I6531	HB0068	bone	2018	OlaldeNature2018	Furmanek, Miroslaw	4113	2287-2039 calBCE (3755¬±35 BP, Poz-86947)	Poland_ChopiceVeseleCulture	Gmina Cisek, Dzielnica	Poland	50.23	18.22	1240K	1	2.796	793534	M	R1a1a	264	U5b2b1a1	[0.989,0.997]	..	..	..	0.007647	2.973151821	[0.003,0.013]	half	S6531.E1.L1	PASS (Xcontam=0.008)	No	0.135378025562308	0.864621974437692	0	0	1	0
I6537	I6537	HB0049	tooth	2018	OlaldeNature2018	Furmanek, Miroslaw	4117	2291-2042 calBCE (3765¬±35 BP, Poz-54136)	Poland_ChopiceVeseleCulture	Racib√≥rz-Stara Wie≈õ	Poland	50.11	18.21	1240K	1	0.708	533101	M	R1b1a1a2a1a	367	I1a1	[0.997,1.000]	..	..	..	0.001391	0.381510326	[0,0.009]	half	S6537.E1.L1	PASS	No	NA	NA	NA	1	1	0
I6542_published	I6542	Yese 12A, Area 31 UE09 Element1-I	tooth	2018	OlaldeNature2018	Haak, Wolfgang	4050	2200-2000 BCE	Iberia_BellBeaker_published	Madrid, San Fernando de Henares, Camino de las Yeseras	Spain	40.439722	-3.506389	1240K	1	0.148	162147	M	F	341	U5b1i	[0.998,1.000]	..	..	..	0.065355	0.996558439	[0,0.194]	half	S6542.E1.L1	PASS (literature)	No	NA	NA	NA	0	0	1
I6579	I6579	HB0022	petrous	2018	OlaldeNature2018	Furmanek, Miroslaw	4142	2336-2047 calBCE (3780¬±35 BP, Poz-75954)	Poland_EBA	Iwiny	Poland	51.04	17.07	1240K	1	3.103	788610	F	..	316	K1a4a1g	[0.989,0.996]	..	..	..	..	..	..	half	S6579.E1.L1	PASS	No	0.0711429404340518	0.928857059565948	0	0	1	0
I6580	I6580	HB0024	petrous	2018	OlaldeNature2018	Furmanek, Miroslaw	4175	2300-2150 BCE	Poland_BellBeaker	Jordan√≥w¬†≈ölƒÖski	Poland	50.87	16.86	1240K	1	1.098	658471	M	R1b1a1a2a1a2b1	104	K1a1b2b	[0.970,0.982]	..	..	..	0.027912	3.703075243	[0.013,0.043]	half	S6580.E1.L1	QUESTIONABLE (Xcontam=0.028, mtcontam=0.977)	No	0.165680390479693	0.834319609520307	0	0	1	0
I6581	I6581	HB0031	petrous	2018	OlaldeNature2018	Furmanek, Miroslaw	4251	2456-2146 calBCE (3825¬±35 BP, Poz-66185)	Poland_BellBeaker_father.I6582_father.I6535	Kornice	Poland	50.09	18.1	1240K	1	1.157	628199	M	R1b1a1a2a1a2b1	183	H6a1a	[0.988,0.998]	..	..	..	0.007329	1.789472219	[0,0.015]	half	S6581.E1.L1	PASS	No	0.432046430322065	0.567953569677935	0	0	1	0
I6582	I6582	HB0040	petrous	2018	OlaldeNature2018	Furmanek, Miroslaw	4151	2344-2058 calBCE (3790¬±35 BP, Poz-75951)	Poland_BellBeaker	Kornice	Poland	50.09	18.1	1240K	1	3.429	791514	F	..	334	U5a2b1	[0.992,1.000]	..	..	..	..	..	..	half	S6582.E1.L1	PASS	No	0.375316803097364	0.624683196902636	0	0	1	0
I6583	I6583	HB0056	petrous	2018	OlaldeNature2018	Furmanek, Miroslaw	4121	2290-2051 calBCE (3770¬±30 BP, Poz-65207)	Poland_BellBeaker	Verniki Wielkie	Poland	50.96	17.02	1240K	1	3.668	828828	F	..	296	U5b1c2	[0.949,0.973]	..	..	..	..	..	..	half	S6583.E1.L1	PASS	No	0.226834648042904	0.773165351957096	0	0	1	0
I6584	I6584	Hume 21A, 1964	tooth	2018	OlaldeNature2018	Haak, Wolfgang	4200	2500-2000 BCE	Iberia_BellBeaker	Madrid, Humanejos	Spain	40.22	-3.76	1240K	1	0.155	164666	F	..	182	H4a1a+195	[0.996,1.000]	..	..	..	..	..	..	half	S6584.E1.L1	PASS	No	NA	NA	NA	0	0	1
I6590	I6590	RISE915	petrous	2018	OlaldeNature2018	Allentoft, Morten	4200	2500-2000 BCE	Germany_BellBeaker	Irlbach LKR	Germany	48.841	12.75	1240K	1	3.936	823913	F	..	499	X2c1	[0.995,1.000]	..	..	..	..	..	..	half	S6590.E1.L1	PASS	No	0.287051412190265	0.712948587809735	0	1	0	1
I6591	I6591	RISE914	petrous	2018	OlaldeNature2018	Allentoft, Morten	4200	2500-2000 BCE	Germany_BellBeaker	Irlbach LKR	Germany	48.841	12.75	1240K	1	3.005	815600	F	..	392	U5b2c	[0.986,0.994]	..	..	..	..	..	..	half	S6591.E1.L1	PASS	No	0.420787347320117	0.579212652679883	0	0	0	1
I6618	I6618	Hume 1A, 443	tooth	2019	OlaldeScience2019	Haak, Wolfgang	3736	1879-1693 calBCE (3458¬±24 BP, MAMS-32475)	Iberia_EBA	Madrid, Humanejos	Spain	40.22	-3.76	1240K	1	0.628	491332	M	R1b1a1a2a1a2	494	U5b3	[0.996,1.000]	..	..	..	0.013262	1.485767575	[0,0.031]	half	S6618.E1.L1	PASS	No	NA	NA	NA	0	0	1
I6623	I6623	RISE696	petrous	2018	OlaldeNature2018	Allentoft, Morten	4250	2800-1800 BCE	Iberia_BellBeaker	Madrid, San Fernando de Henares, Camino de las Yeseras	Spain	40.439722	-3.506389	1240K	1	1.037	618697	F	..	217	U5b1f1a	[0.985,0.994]	..	..	..	..	..	..	half	S6623.E1.L1	PASS	No	0.389002588983143	0.610997411016857	0	0	0	1
I6624	I6624	RISE932	tooth	2018	OlaldeNature2018	Allentoft, Morten	4200	2500-2000 BCE	Germany_BellBeaker	Irlbach LKR	Germany	48.841	12.75	1240K	1	1.039	624057	F	..	79.7	T1a1	[0.991,0.999]	..	..	..	..	..	..	half	S6624.E1.L1	PASS	No	0.361150694339639	0.638849305660361	0	1	0	1
I6628	I6628	Hume 2A, 146187	tooth	2018	OlaldeNature2018	Haak, Wolfgang	4550	2900-2300 BCE	Iberia_C	Madrid, Humanejos	Spain	40.22	-3.76	1240K	1	0.102	112781	F	..	104	H1	[0.995,1.000]	..	..	..	..	..	..	half	S6628.E1.L1	PASS	No	NA	NA	NA	0	0	1
I0698_published	I0698	YABA2	petrous	2018	MathiesonNature2018	Pinhasi, Ron	7900	6000-5900 BCE	Bulgaria_N_published	Yabalkovo	Bulgaria	42.1	25.75	1240K	8	1.963894	727428	M	G2a2a1a2a	..	H	..	..	..	..	0.003743	1.48291126	[0,0.009]	half,half,half,half,half,half,half,half	S0698.E1.L1,S0698.E1.L2,S0698.E1.L3,S2527.E1.L1,S2527.E1.L2,S2527.E1.L3,S2527.E1.L4,S2527.E2.L1	PASS	No	0.973337801010144	0	0.0266621989898559	0	0	1
Canes.SG	Canes	Canes, I-A	..	2017	GonzalesFortesCurrentBiology2017	..	7115	5295-5035 calBCE (6197¬±45 BP, OxA-7148/AA-5294)	Iberia_HG.SG	Canes	Spain	..	..	Shotgun	..	1.839464	804993	F	..	..	U5a2a	..	..	..	..	..	..	..	minus	..	PASS (literature)	No	-0.0108766919183947	0	1.01087669191839	0	0	1
Chan.SG	Chan	Chan, Elba	..	2017	GonzalesFortesCurrentBiology2017	..	9131	7305-7057 calBCE (8155¬±42 BP, Ua-13398/Ua-38115)	Iberia_HG.SG	Chan do Lindeiro	Spain	..	..	Shotgun	..	5.740226	1036284	F	..	..	U5b	..	..	..	..	..	..	..	minus	..	PASS (literature)	No	0.157337923879575	0	0.842662076120425	0	0	1
GB.SG	GB	GB, M1	..	2017	GonzalesFortesCurrentBiology2017	..	5378	3506-3349 calBCE (4621¬±28 BP, MAMS-28614)	Romania_C.SG	Gura Baciului	Romania	..	..	Shotgun	..	3.835538	1116974	F	..	..	K1a4a	..	..	..	..	..	..	..	minus	..	PASS (literature)	No	0.344759425943099	0	0.655240574056901	0	1	0
M95.SG	M95	M95/2	..	2017	GonzalesFortesCurrentBiology2017	..	8814	7125-6603 calBCE (8380¬±80 BP, OxA-8583, after marine reservoir correction)	Romania_Mesolithic_IronGates.SG	Schela Cladovei	Romania	44.629711	22.6125561	Shotgun	..	1.017986	733033	M	R1b1a	..	U5b2c	..	..	..	..	..	..	..	minus	..	PASS (literature)	No	NA	NA	NA	0	0	1
M96.SG	M96	M96/3	..	2017	GonzalesFortesCurrentBiology2017	..	8825	7250-6500 BCE [based on SC1 in the same layer, which includes a marine reservoir correcton]	Romania_Mesolithic_IronGates.SG	Schela Cladovei	Romania	44.629711	22.6125561	Shotgun	..	2.67051	1075084	M	R1b1a(xR1b1a1a))	..	U5a1c	..	..	..	..	..	..	..	minus	..	PASS (literature)	No	NA	NA	NA	0	0	1
OC.SG	I5408	OSTCOR_24, OC, M24	..	2017	GonzalesFortesCurrentBiology2017	..	8704	7022-6485 calBCE (8277¬±34 BP, MAMS-28615, after marine reservoir correction)	Romania_Mesolithic_IronGates.SG	Ostrovul Corbului	Romania	44.517	22.722	Shotgun	..	1.742421	950046	M	R1b1a(xR1b1a1a)	..	K1+16362	..	..	..	..	..	..	..	minus	..	PASS (literature)	No	NA	NA	NA	0	0	1
I6746	I6746	SB 350C3	..	2019	BraceDiekmannNatureEcologyEvolution2019	Brace, Selina	5490	3695-3384 calBCE (4809¬±45 BP, UBA-30800)	England_N	England, Somerset, Burrington Combe, Aveline's Hole	Great Britain	51.324706	-2.753248	1240K	1	0.925983	605624	F	..	227	U5b1+16189+@16192	[0.974,0.987]	0.09	0.014	3181	..	..	..	half	S6746.L1	PASS	No	0.764166578898267	0	0.235833421101733	0	1	0
I6747	I6747	SB 381B3	..	2019	BraceDiekmannNatureEcologyEvolution2019	Brace, Selina	5539	3656-3521 calBCE (4808¬±35 BP, UB-29004)	England_N	England, Derbyshire, Brassington, Carsington Pasture Cave	Great Britain	53.079803	-1.640942	1240K	1	3.742309	841583	M	I2a2a1	293	J1c1b	[0.983,0.992]	0.073	0.42	5407	0.004106	4.234766983	[0.002,0.006]	half	S6747.L1	PASS	No	0.777085006430258	0	0.222914993569742	0	1	0
I6750	I6750	SB 416B3	..	2018	OlaldeNature2018	Brace, Selina	5658	3755-3660 BCE	England_N	England, Wiltshire, Salisbury, Fussell's Lodge	Great Britain	51.091224	-1.72751	1240K	1	0.482649	418242	M	I2a2	126	K1a+195	[0.981,0.990]	0.043	0.422	377	0.009346	1.55851138	[0,0.021]	half	S6750.L1	PASS	No	NA	NA	NA	0	1	0
I6751	I6751	SB 422B3	..	2018	OlaldeNature2018	Brace, Selina	5638	3755-3620 BCE	England_N	England, Wiltshire, Salisbury, Fussell's Lodge	Great Britain	51.091224	-1.72751	1240K	1	1.86116	719644	F	..	410	U5b1+16189+@16192	[0.984,0.994]	0.081	0.012	5841	..	..	..	half	S6751.L1	PASS	No	0.761120377012654	0	0.238879622987346	0	1	0
I6753	I6753	SB 451B3	..	2019	BraceDiekmannNatureEcologyEvolution2019	Brace, Selina	5305	3730-2980 BCE	England_N	England, Kent, Trottiscliffe, Coldrum	Great Britain	51.321578	0.372682	1240K	1	1.831762	758295	M	I2a2a1a1a	280	K1a2b	[0.990,0.996]	0.061	0.427	2915	0.006915	3.718825593	[0.003,0.011]	half	S6753.L1	PASS (Xcontam=0.006)	No	0.731613973913792	0	0.268386026086208	0	1	0
I6755	I6755	SB 467A3	..	2019	BraceDiekmannNatureEcologyEvolution2019	Brace, Selina	5264	3515-3113 calBCE (4808¬±32 BP, OxA-13539)	England_N	England, North Yorkshire, Ha Cave, Giggleswick Scar	Great Britain	54.074439	-2.287284	1240K	1	0.507274	430202	M	I2a2a1	251	K	[0.860,0.883]	0.052	0.436	397	0.017424	2.161267467	[0.002,0.033]	half	S6755.L1	QUESTIONABLE (mtcontam=0.872)	No	NA	NA	NA	0	1	0
I6757	I6757	SB 470A3	..	2019	BraceDiekmannNatureEcologyEvolution2019	Brace, Selina	5463	3648-3377 calBCE (4766¬±48 BP, UBA-32285)	England_N	England, North Yorkshire, Attermire Scar, Jubilee Cave	Great Britain	54.081683	-2.27362	1240K	1	3.280994	821288	M	I2a2a1a1a2	614	J1c9	[0.993,0.999]	0.075	0.423	4930	0.00398	4.00808142	[0.002,0.006]	half	S6757.L1	PASS	No	0.75270266078633	0	0.24729733921367	0	1	0
I6759	I6759	SB 474C3	..	2018	OlaldeNature2018	Brace, Selina	5536	3650-3522 calBCE (4801¬±31 BP)	England_N	England, North Yorkshire, Kelco Cave, Giggleswick Scar	Great Britain	54.0744391	-2.2872841	1240K	1	2.546105	774173	M	I2a1b	482	J1	[0.990,0.997]	0.087	0.425	3954	0.011758	6.469503975	[0.008,0.015]	half	S6759.L1	PASS (Xcontam=0.011)	No	0.73367765281823	0	0.26632234718177	0	1	0
I6761	I6761	SB 492A3	..	2018	OlaldeNature2018	Brace, Selina	5525	3650-3500 BCE	England_N	England, Sussex, Brighton, Whitehawk	Great Britain	50.828981	-0.112825	1240K	1	0.842174	540029	F	..	183	K1a+195	[0.952,0.969]	0.087	0.018	2741	..	..	..	half	S6761.L1	PASS	No	NA	NA	NA	0	1	0
I6762	I6762	SB 511A3	..	2018	OlaldeNature2018	Brace, Selina	5700	4000-3500 BCE	England_N	England, Gloucestershire, Chipping Norton, Upper Swell	Great Britain	51.56105	-1.445923	1240K	1	0.970433	605202	M	I2a2a1a1a2	163	K1a1b1	[0.853,0.895]	0.07	0.43	1240	0.006745	2.247260641	[0.001,0.013]	half	S6762.L1	QUESTIONABLE (mtcontam=0.875)	No	0.754056429213278	0	0.245943570786722	0	1	0
I6766	I6766	SB 519A2	..	2019	BraceDiekmannNatureEcologyEvolution2019	Brace, Selina	5100	3800-2500 BCE	Scotland_N	Scotland, Embo	Great Britain	57.907315	-3.996827	1240K	1	1.350213	687791	F	..	371	H	[0.965,0.981]	0.104	0.012	4864	..	..	..	half	S6766.L1	PASS	No	0.599919536334873	0	0.400080463665127	0	1	0
I6774	I6774	SB 613A	..	2018	OlaldeNature2018	Brace, Selina	4150	2500-1900 BCE	England_BellBeaker	England, Sussex, Brighton, Ditchling Road	Great Britain	50.851087	-0.134783	1240K	1	1.14817	597958	M	R1b1a1a2a1a	91.8	H4a1a1a	[0.970,0.985]	0.088	0.441	1623	0.008501	2.873425295	[0.003,0.014]	half	S6774.L1	PASS	No	0.174223008969839	0.825776991030161	0	0	1	0
I6775	I6775	SB 615A	..	2018	OlaldeNature2018	Brace, Selina	4150	2500-1900 BCE	England_BellBeaker	England, Somersetshire, Stogursey, Wick Barrow	Great Britain	..	..	1240K	1	1.641019	670798	M	R1b1a1a2a1a2c	213	H1	[0.978,0.992]	0.085	0.431	2580	0.01134	4.679495803	[0.007,0.016]	half	S6775.L1	PASS (Xcontam=0.012)	No	0.230991193471631	0.769008806528369	0	0	1	0
I6777	I6777	SB 618A	..	2018	OlaldeNature2018	Brace, Selina	4150	2500-1900 BCE	England_BellBeaker	England, Wiltshire, Wilsford	Great Britain	..	..	1240K	1	3.485444	783327	M	R1b1a1a2a1a2c	177	U4b1b2	[0.975,0.986]	0.113	0.421	4744	0.007421	5.53413212	[0.005,0.01]	half	S6777.L1	PASS (Xcontam=0.007)	No	0.220802509731441	0.779197490268559	0	0	1	0
I2597	I2597	56240_5292	petrous	2018	OlaldeNature2018	Barclay, Alastair	4105	2280-2030 calBCE (3735¬±30 BP, SUERC-34539)	England_C_EBA	England, Wiltshire, Amesbury Down	Great Britain	51.168023	-1.7725402	1240K	1	3.235122	824991	M	R1b1a1a2a1a2c	169	U5a2c3a	[0.987,0.996]	0.076	0.423	4991	0.002723	2.851338757	[0.001,0.005]	half	S2597.E1.L2	PASS	No	0.19626203850357	0.80373796149643	0	0	1	0
I2604	I2604	62412_40173	petrous	2018	OlaldeNature2018	Barclay, Alastair	4070	2210-2030 calBCE (3730¬±30 BP, SUERC-26241)	England_C_EBA	England, Hampshire, Barton-Stacey Pipeline	Great Britain	51.15	-1.36	1240K	1	2.178549	760401	F	..	163	H2a3	[0.983,0.994]	0.093	0.01	6918	..	..	..	half	S2604.E1.L2	PASS	No	0.20179335817538	0.79820664182462	0	0	1	0
I2606	I2606	SK 5856 (DBC 96)	petrous	2018	OlaldeNature2018	Loe, Louise	5065	3330-2900 BCE	England_N	England, Eton Rowing Course	Great Britain	51.49275	-0.665402	1240K	1	1.180875	676373	M	I2a2a1	91.8	K1a+195	[0.989,0.998]	0.072	0.424	1774	0.002281	1.098843396	[0,0.006]	half	S2606.E1.L2	PASS	No	0.771912974483611	0	0.228087025516389	0	1	0
I6561	I6561	Mos70, Skeleton 5, 88	tooth	2018	MathiesonNature2018	Pinhasi, Ron	5960	4045-3974 calBCE (5215¬±20 BP, PSUAMS-2832)	Ukraine_Eneolithic_SredniStog_o4	Alexandria	Ukraine	49.54067778	37.69799444	1240K	1	1.422231	738261	M	R1a1a1	438	H2a1a	[0.997,1.000]	0.028	0.421	2374	0.003413	2.311805925	[0.001,0.006]	half	S6561.E1.L1	QUESTIONABLE (damage=0.028)	No	0.515300486402837	0	0.484699513597163	0	1	0
I6609	I6609	Yese 6A, Area 85 E02 Ind 2	tooth	2018	OlaldeNature2018	Haak, Wolfgang	4201	2299-2202 calBCE	Iberia_C	Madrid, San Fernando de Henares, Camino de las Yeseras	Spain	40.439722	-3.506389	1240K	1	0.267324	264115	F	..	283	U5b1e	[0.996,1.000]	0.104	0.007	553	..	..	..	half	S6609.E1.L1	PASS	No	NA	NA	NA	0	0	1
I2683	I2683	G3/95	petrous	2017	LazaridisNature2017	Pinhasi, Ron	4494	2618-2470 calBCE (4015¬±30 BP, PSUAMS-1988)	Anatolia_EBA	Mediterranean, Isparta, Harman√∂ren-G√∂nd√ºrle H√∂y√ºk	Turkey	37.91774	30.70839	1240K	1	5.570575	904777	F	..	583	T2b+152	[0.997,1.000]	0.126	0.012	4160	..	..	..	half	S2683.E1.L2	PASS	No	0.809594737656054	0.190405262343946	0	0	0	1
I3708	I3708	A561	petrous	2018	MathiesonNature2018	Pinhasi, Ron	6550	5500-3700 BCE (based on other direct dates from the same site)	Greece_Peloponnese_N	Diros, Alepotrypa Cave	Greece	36.63833333	22.3825	1240K	1	1.954515	841521	F	..	166	T1a	[0.979,0.990]	0.14	0.013	7217	..	..	..	half	S3708.E1.L2	PASS	No	0.984037359254743	0	0.0159626407452572	0	0	1
I3718	I3718	Mos52 Grave 86 (also Mos36, Grave X)	tooth	2018	MathiesonNature2018	Pinhasi, Ron	7230	5345-5215 calBCE (6300¬±35 BP, PSUAMS-1909)	Ukraine_N	Dereivka I	Ukraine	48.91422	33.76493	1240K	1	0.745935	496968	M	R1b1a(xR1b1a1a)	112	U5a1	[0.978,0.989]	0.125	0.439	730	0.009154	2.108716134	[0.001,0.018]	half	S3718.E1.L1	PASS	No	NA	NA	NA	0	1	0
I6767	I6767	SB 524A8	..	2019	BraceDiekmannNatureEcologyEvolution2019	Brace, Selina	10300	8470-8230 calBCE (9100¬±100 BP, OxA-814)	England_Mesolithic	England, Somerset, Cheddar, Gough's Cave	Great Britain	51.281679	-2.765746	1240K	2	2.251405	777238	M	I2a2a2a	..	U5b1	..	..	..	..	0.009503	3.175357382	[0.004,0.015]	half,half	S6767.L1,S6768.L1	PASS (Xcontam=0.01, mtcontam=0.941-0.972)	No	NA	NA	NA	0	1	0
I5377	I5377	SB 412B3	petrous	2018	OlaldeNature2018	Brace, Selina	3745	1900-1690 calBCE (3485¬±33, OxA-14731)	England_C_EBA	England, London, Mortlake, River Thames Skulls	Great Britain	51.471197	-0.266408	1240K	2	2.31049	836940	M	R1b1a1a2a1a2c	..	T2b	..	..	..	..	0.007422	2.832330391	[0.002,0.013]	half,half	S6749.L1,S5377.L1	PASS (Xcontam=0.007)	No	0.247776651733945	0.752223348266055	0	0	1	0
I2495	I2495	A-4-1	petrous	2017	LazaridisNature2017	Pinhasi, Ron	4377	2558-2295 calBCE (3925¬±35 BP, Poz-81111)	Anatolia_EBA	Mediterranean, Isparta, Harman√∂ren-G√∂nd√ºrle H√∂y√ºk	Turkey	37.91774	30.70839	1240K	2	8.01713	1011604	M	J1a	..	H	..	..	..	..	0.004156	3.05012748	[0.001,0.007]	half,half	S2495.E1.L2,S2495.E1.L3	PASS (Xcontam=0.004)	No	0.809436657134863	0.190563342865137	0	0	0	1
I3709	I3709	A236	petrous	2018	MathiesonNature2018	Pinhasi, Ron	5847	3990-3804 calBCE (5130¬±30 BP, UCIAMS-186358)	Greece_Peloponnese_N	Diros, Alepotrypa Cave	Greece	36.63833333	22.3825	1240K	2	2.175359	876905	F	..	..	K1b1a	..	..	..	..	..	..	..	half,half	S3709.E1.L2,S3709.E1.L3	PASS	No	0.965679431642932	0	0.0343205683570678	0	0	1
I1392	I1392	13-Grave 9	tooth	2018	OlaldeNature2018	Lemercier, Olivier	4604	2832-2476 calBCE (4047¬±29 BP, MAMS-25935)	France_BellBeaker_lowSteppe	Haut-Rhin, Hegenheim, Necropole	France	47.3408	7.313	1240K	3	0.975419	632716	F	..	..	H1+152	..	..	..	..	..	..	..	half,half,half	S1392.E1.L1,S1392.E1.L4,S1392.E1.L5	PASS	No	0.80745014731451	0.19254985268549	0	0	0	1
I4582	I4582	OSTCOR_32	petrous	2018	MathiesonNature2018	Pinhasi, Ron	8697	7021-6473 calBCE [7812¬±69 BP, freshwater reservoir correction using Method 1 of Cook et al. 2002 using ORAU _15N value for 8302¬±32 BP which is a weighted average of (8305¬±50 BP, OxA-31598), (8300¬±40 BP, PSUAMS-1749), (8335¬±45 BP, PSUAMS-1904)]	Romania_Mesolithic_IronGates	Ostrovul Corbului	Romania	44.517	22.722	1240K	4	2.188724	930179	F	..	..	K1	..	..	..	..	..	..	..	half,half,half,half	S4582.E1.L2,S4582.E1.L3,S4582.E1.L4,S4582.E1.L5	PASS	No	NA	NA	NA	0	0	1
I2318	I2318	FR115	petrous	2018	MathiesonNature2018	Pinhasi, Ron	5945	4043-3947 calBCE (5170¬±30 BP, Poz-81125)	Greece_Peloponnese_N	Argolid, Franchthi Cave	Greece	37.423333	23.132222	1240K	4	0.518535	409346	F	..	..	H2	..	..	..	..	..	..	..	half,half,half,half	S2318.E1.L2,S2318.E1.L3,S2318.E1.L4,S2318.E1.L5	QUESTIONABLE (mtcontam=0.93-0.999)	No	NA	NA	NA	0	0	1
I2499	I2499	U1c	petrous	2017	LazaridisNature2017	Pinhasi, Ron	4604	2836-2472 calBCE (4040¬±35 BP, Poz-82213)	Anatolia_EBA	Mediterranean, Isparta, Harman√∂ren-G√∂nd√ºrle H√∂y√ºk	Turkey	37.91774	30.70839	1240K	4	0.470644	382506	F	..	..	K1a2	..	..	..	..	..	..	..	half,half,half,half	S2499.E1.L2,S2499.E1.L3,S2499.E1.L4,S2499.E1.L5	QUESTIONABLE (mtcontam=0.946-0.989)	No	NA	NA	NA	0	0	1
I3920	I3920	A68, _ 20, 2(1?)4-7-70	petrous	2018	MathiesonNature2018	Pinhasi, Ron	5770	3933-3706 calBCE (5000¬±25 BP, UCIAMS-186359)	Greece_Peloponnese_N	Diros, Alepotrypa Cave	Greece	36.63833333	22.3825	1240K	4	3.144185	939450	F	..	..	H	..	..	..	..	..	..	..	half,half,half,half	S3920.E1.L3,S3920.E1.L4,S3920.E1.L5,S3920.E1.L6	PASS (mtcontam=0.977-0.985)	No	0.934336813423587	0	0.0656631865764133	0	0	1
I6680	I6680	UK_LH10, LH-02, Cairn 2, Burial 10	petrous	2018	OlaldeNature2018	Bonsall, Clive	3702	1877-1626 calBCE (3420¬±38, OxA-5555/6)	England_C_EBA	England, Northumberland, Low Hauxley	Great Britain	55.309983	-1.553328	1240K	1	3.77803	891333	M	R1b1a1a2a1a2c1	93.7	H1+16189	[0.985,0.995]	0.094	0.417	5699	0.004594	4.401614245	[0.003,0.007]	half	S6680.E1.L1	PASS	No	0.248440445326502	0.751559554673498	0	1	1	0
I1846	I1846	LHUE-Pet3: LHUE-2010, CUADRO K12, Lecho 5, x=63, y=95,z=255.	..	2019	OlaldeScience2019	Lalueza-Fox, Carles	4800	3100-2600 BCE [(2894-2678 calBCE (4200¬±30 BP, Beta-301226), 2911-2705 calBCE (4240¬±30 BP, Beta-301223), 3010-2970 calBCE (Beta-301222), 3080-3	Iberia_C	Basque Country, Alava, Alto de la Huesera	Spain	42.57	-2.57	1240K	1	0.975267	650008	F	..	70.6	T2b3+151	[0.987,0.996]	0.079	0.015	3705	..	..	..	half	S1846.E1.L2	PASS	No	0.760708735974067	0	0.239291264025933	0	0	1
I1978	I1978	LHUE-Pet2: LHUE-2010, CUADRO K10, Sector 5, x=14, y=70,z=251/258	..	2019	OlaldeScience2019	Lalueza-Fox, Carles	4800	3100-2600 BCE [(2894-2678 calBCE (4200¬±30 BP, Beta-301226), 2911-2705 calBCE (4240¬±30 BP, Beta-301223), 3010-2970 calBCE (Beta-301222), 3080-3	Iberia_C	Basque Country, Alava, Alto de la Huesera	Spain	42.57	-2.57	1240K	1	2.177704	846972	F	..	55	K1a4a1	[0.971,0.989]	0.086	0.013	8252	..	..	..	half	S1978.E1.L2	PASS	No	0.723418958603718	0	0.276581041396282	0	0	1
I6677	I6677	BILI_4	petrous (CBD)	2019	NarasimhanPattersonScience2019	Pinhasi, Ron Veleminsky, Petr Dobe≈°, Miroslav	5550	3800-3400 BCE	Czech_Baalberge	Bilina	Czech Republic	50.548056	13.776111	1240K	1	3.488173	873182	M	H2	152	T2b	[0.986,0.993]	0.098	0.416	5323	0.004917	4.482784085	[0.003,0.007]	half	S6677.E1.L1	PASS (Xcontam=0.005)	No	0.79528328037744	0	0.20471671962256	0	1	0
I1979	I1979	T2-InD B, US13	..	2018	OlaldeNature2018	Lalueza-Fox, Carles	4015	2200-1930 BCE	Italy_North_BellBeaker	Emilia Romagna, Parma, Via Guidorossi	Italy	44.78	10.29	1240K	1	0.405233	375725	F	..	31.3	T2b3	[0.971,0.987]	0.102	0.012	913	..	..	..	half	S1979.E1.L2	PASS	No	NA	NA	NA	0	0	1
MA971.SG	Kunila1	Kunila1	tooth	2017	SaagCurrentBiology2017	..	4400	2850-2050 BCE	Estonia_CordedWare.SG	Kursi, J√µgeva	Estonia	..	..	Shotgun	..	0.506932	470945	M	R1a1a1b	..	U5b1b	..	..	..	..	..	..	..	minus	..	PASS (literature)	No	NA	NA	NA	0	1	0
MA973.SG	MA973	Kunila2	tooth	2017	SaagCurrentBiology2017	..	4410	2580-2340 calBCE (3960¬±40 BP, Poz-10825)	Estonia_CordedWare.SG	Kursi, J√µgeva	Estonia	..	..	Shotgun	..	1.699974	882294	M	R1a1a1b1a	..	J1c3	..	..	..	..	..	..	..	minus	..	PASS (literature)	No	NA	NA	NA	0	1	0
Ranchot88_published_d	Ranchot88	Ranchot88	bone (cranial)	2016	FuNature2016	Krause, Johannes	10085	8290-7980 calBCE (8985¬±40 BP, GrA-38019)	France_Ranchot88_published	Ranchot	France	47.91	5.43	1240K	1	0.322	385069	F	..	..	U5b1	..	..	..	..	..	..	..	minus	GA262snp	PASS (manual.QC)	No	NA	NA	NA	0	0	1
Sunghir1.SG	Sunghir1	Sunghir1	..	2017	SikoraScience2017	..	32823	31925-29820 calBCE	Russia_Sunghir1.SG	Sunghir	Russia	56.17611111	40.5025	Shotgun	..	1.280993	809229	M	C1a2	..	U8c	..	..	..	..	..	..	..	minus	..	PASS (literature)	No	NA	NA	NA	0	1	0
Sunghir2.SG	Sunghir2	Sunghir2	..	2017	SikoraScience2017	..	34234	33333-31235 calBCE	Russia_Sunghir2.SG	Sunghir	Russia	56.17611111	40.5025	Shotgun	..	4.623346	1164216	M	C1a2	..	U2	..	..	..	..	..	..	..	minus	..	PASS (literature)	No	NA	NA	NA	0	1	0
Sunghir3.SG	Sunghir3	Sunghir3	..	2017	SikoraScience2017	..	34093	33204-31081 calBCE	Russia_Sunghir3.SG	Sunghir	Russia	56.17611111	40.5025	Shotgun	..	12.034287	1181712	M	C1a2	..	U2	..	..	..	..	..	..	..	minus	..	PASS (literature)	No	NA	NA	NA	0	1	0
Sunghir4.SG	Sunghir4	Sunghir4	..	2017	SikoraScience2017	..	33992	32535-31549 calBCE	Russia_Sunghir4.SG	Sunghir	Russia	56.17611111	40.5025	Shotgun	..	4.398612	1160873	M	C1a2	..	U2	..	..	..	..	..	..	..	minus	..	PASS (literature)	No	NA	NA	NA	0	1	0
Sunghir6.SG	Sunghir6	Sunghir6	..	2017	SikoraScience2017	..	790	1100-1220 calCE	Russia_Sunghir6.SG	Sunghir	Russia	56.17611111	40.5025	Shotgun	..	4.87684	1164717	M	I2a1b2	..	W3a1	..	..	..	..	..	..	..	minus	..	PASS (literature)	No	0.216186337958929	0.783813662041071	0	0	1	0
I4558	I4558	GC.2.126.n146	tooth	2019	OlaldeScience2019 (the correct coverage is shown here but is underreported in Table S1 of the publication)	Lalueza-Fox, Carles	3550	1700-1500 BCE	Iberia_BA_1d.rel.I4560	Tarragona, Galls Carboners	Spain	41.2916	1.0638	1240K	3	1.036773	634917	F	..	..	K1a3a	..	..	..	..	..	..	..	half,half,half	S4558.E1.L1,S4558.E1.L2,S4558.E1.L3	QUESTIONABLE (L1 has mtcontam=0.951, high heterozygosity, mtcontam=0.951-0.959)	No	0.400357112227436	0.599642887772564	0	0	0	1
I4560	I4560	GC.2.132.n152	tooth	2019	OlaldeScience2019 (the correct coverage is shown here but is underreported in Table S1 of the publication)	Lalueza-Fox, Carles	3550	1700-1500 BCE	Iberia_BA	Tarragona, Galls Carboners	Spain	41.2916	1.0638	1240K	3	2.704637	871169	F	..	..	K1a3a	..	..	..	..	..	..	..	half,half,half	S4560.E1.L1,S4560.E1.L2,S4560.E1.L3	PASS	No	0.43592385219585	0.56407614780415	0	0	0	1
I4561	I4561	GC.2.135.n155	tooth	2019	OlaldeScience2019 (the correct coverage is shown here but is underreported in Table S1 of the publication)	Lalueza-Fox, Carles	3550	1700-1500 BCE	Iberia_BA	Tarragona, Galls Carboners	Spain	41.2916	1.0638	1240K	3	2.568995	894637	F	..	..	H1/H84	..	..	..	..	..	..	..	half,half,half	S4561.E1.L1,S4561.E1.L2,S4561.E1.L3	PASS	No	0.384727707241271	0.615272292758729	0	0	0	1
I7425	I7425	9	tooth	2019	OlaldeScience2019	Lalueza-Fox, Carles	600	1200-1500 CE	Iberia_NazariPeriod_Muslim	Granada, Lecr√≠n, Torna Alta, Alquer√≠a de Mond√∫jar	Spain	36.949194	-3.538	1240K	1	1.629846	709907	F	..	51.1	W6	[0.988,0.998]	0.049	0.011	5693	..	..	..	half	S7425.E1.L1	PASS	No	0.528318602084125	0.471681397915875	0	0	0	1
I7500	I7500	2	tooth	2019	OlaldeScience2019	Lalueza-Fox, Carles	1150	700-900 CE	Iberia_Muslim_Emirate	Granada, Motril, Torrenueva, El Maraute	Spain	..	..	1240K	1	0.057905	66885	M	E1b1b1b1	8.83	M1b1a	[0.986,0.998]	0.017	0.384	10	n/a (<200 SNPs)	n/a (<200 SNPs)	n/a (<200 SNPs)	half	S7500.E1.L1	QUESTIONABLE_CRITICAL (damage=0.017)	No	NA	NA	NA	0	0	1
I7549	I7549	CH-08-C12-UE1214-E6	petrous	2019	OlaldeScience2019	Lalueza-Fox, Carles	5950	4300-3700 BCE [from layer dates on different skeletons: 3948-3708 calBCE (5020¬±50 BP, CNA360) 4221-3990 calBCE (5650¬±40 BP, CNA664) 4244-3983 calBCE [5665¬±50 BP, CNA833)]	Iberia_MN	C√°diz, San Fernando, Campo de Hockey	Spain	36.445	-6.21	1240K	1	0.285374	264076	F	..	34.9	K1a4a1	[0.991,1.000]	0.176	0.015	469	..	..	..	half	S7549.E1.L1	PASS	No	NA	NA	NA	0	0	1
I7550	I7550	CH-08-C15-UE1502-E4	petrous	2019	OlaldeScience2019	Lalueza-Fox, Carles	5950	4300-3700 BCE [from layer dates on different skeletons: 3948-3708 calBCE (5020¬±50 BP, CNA360) 4221-3990 calBCE (5650¬±40 BP, CNA664) 4244-3983 calBCE [5665¬±50 BP, CNA833)]	Iberia_MN	C√°diz, San Fernando, Campo de Hockey	Spain	36.445	-6.21	1240K	1	1.185428	638374	F	..	49.8	K1b1a	[0.986,0.998]	0.182	0.013	3891	..	..	..	half	S7550.E1.L1	PASS	No	0.701766650206458	0	0.298233349793542	0	0	1
I7602	I7602	Mandubi Zelaia-13G-12.15 (x.4 y.74 Z.151)	tooth	2019	OlaldeScience2019	Lalueza-Fox, Carles	5050	3500-2700 BCE	Iberia_C	Mandubi Zelaia	Spain	43.58	-2.14	1240K	1	0.931627	618920	M	I2a2a2a	47.3	J1c1	[0.989,0.999]	0.125	0.415	1238	0.002515	1.181596598	[0,0.007]	half	S7602.E1.L1	PASS	No	0.696525882713695	0	0.303474117286305	0	0	1
I7644	I7644	LL4	tooth	2019	OlaldeScience2019	Lalueza-Fox, Carles	5460	3640-3380 calBCE (MAMS-16353)	Iberia_LN	Alicante, Alcoi, Llometes	Spain	38.7025	-0.48631	1240K	1	0.355377	343965	M	I2a1b	0.708	..	n/a (<2x)	0.062	0.424	195	n/a (<200 SNPs)	n/a (<200 SNPs)	n/a (<200 SNPs)	half	S7644.E1.L1	PASS	No	NA	NA	NA	0	0	1
I7646	I7646	LL7, S-EVA 22875	tooth	2019	OlaldeScience2019	Lalueza-Fox, Carles	5620	3710-3630 calBCE (MAMS-16339)	Iberia_LN	Alicante, Alcoi, Llometes	Spain	38.7025	-0.48631	1240K	1	0.124738	135922	F	..	21.2	H1e1c	[0.980,0.998]	0.079	0.016	97	..	..	..	half	S7646.E1.L1	PASS	No	NA	NA	NA	0	0	1
I7606	I7606	Mandubi Zelaia-13H-16.37	tooth	2019	OlaldeScience2019	Lalueza-Fox, Carles	5050	3500-2700 BCE	Iberia_C	Mandubi Zelaia	Spain	43.58	-2.14	1240K	1	3.056932	831931	M	I2a2a2	85.7	U5b1+16189+@16192	[0.980,0.992]	0.068	0.421	4826	0.002565	2.276216422	[0,0.005]	half	S7606.E1.L1	PASS	No	0.677936421319248	0	0.322063578680752	0	0	1
I7498	I7498	30	tooth	2019	OlaldeScience2019	Lalueza-Fox, Carles	1100	800-900 CE	Iberia_Muslim_Zira	Granada, Huascar, Cueva Romero	Spain	..	..	1240K	1	1.326872	746152	M	E1b1b1a1b1a	88.5	H3a1	[0.990,0.998]	0.055	0.421	2146	0.007438	3.167848257	[0.003,0.012]	half	S7498.E1.L1	PASS (Xcontam=0.008)	No	0.536004136174083	0.463995863825917	0	0	0	1
Hum2.SG	Hum2	Hum2	..	2018	GuntherPLoSBiology2018	..	9364	7502-7325 BCE	Norway_Mesolithic.SG	Hummervikholmen	Norway	..	..	Shotgun	..	4.220982	1115169	M	I2-M438	..	U5a1d	..	..	..	..	..	..	..	minus	..	PASS (literature)	No	NA	NA	NA	0	1	0
SF12.SG	SF12	SF12	..	2018	GuntherPLoSBiology2018	GuntherPLoSBiology2018	8895	7083-6807 calBCE	Sweden_Mesolithic.SG	Stora F√∂rvar	Sweden	..	..	Shotgun	..	65.167796	1116314	F	..	..	U4a1	..	..	..	..	..	..	..	plus	..	PASS (literature)	No	NA	NA	NA	0	1	0
Steigen.SG	Steigen	Steigen	..	2018	GuntherPLoSBiology2018	GuntherPLoSBiology2018	5857	4000-3814 calBCE	Norway_N_HG.SG	Steigen	Norway	..	..	Shotgun	..	1.32698	859653	M	I2a1b-M423	..	U5a1d	..	..	..	..	..	..	..	minus	..	PASS (literature)	No	0.00599759275342282	0	0.994002407246577	0	1	0
Donkalnis1	Donkalnis1	Donkalnis1	..	2018	MittnikNatureCommunications2018	..	6150	5500-2900 BCE	Lithuania_EMN_Narva	Donkalnis	Lithuania	..	..	1240K	..	0.042996	47257	F	..	..	U5b1	..	..	..	..	..	..	..	half	..	PASS (literature)	No	NA	NA	NA	0	1	0
Donkalnis6	Donkalnis6	Donkalnis6	..	2018	MittnikNatureCommunications2018	..	6575	4720-4530 calBCE(5770¬±40 BP, Poz-61574)	Lithuania_EMN_Narva	Donkalnis	Lithuania	..	..	1240K	..	5.822022	945839	F	..	..	U5a2e	..	..	..	..	..	..	..	half	..	PASS (literature)	No	-0.030868110745385	0	1.03086811074538	0	1	0
Donkalnis7	Donkalnis7	Donkalnis7	..	2018	MittnikNatureCommunications2018	..	7150	5460-4940 calBCE(6220¬±90 BP, Poz-61576)	Lithuania_EMN_Narva	Donkalnis	Lithuania	..	..	1240K	..	0.725416	467765	M	R1	..	U5a2d1	..	..	..	..	..	..	..	half	..	PASS (literature)	No	NA	NA	NA	0	1	0
Gyvakarai1_10bp	Gyvakarai1_10bp	Gyvakarai1_10bp	..	2018	MittnikNatureCommunications2018	..	4495	2620-2470 calBCE	Lithuania_LN	Gyvakarai	Lithuania	..	..	1240K	..	4.482811	1137323	M	R1a1a1b	..	K1b2a	..	..	..	..	..	..	..	minus	..	PASS (literature)	No	0.0538665488323886	0.946133451167611	0	0	1	0
Kivutkalns153	Kivutkalns153	Kivutkalns153	..	2018	MittnikNatureCommunications2018	..	2623	800-545 calBCE (2542¬±29 BP, Hela-3744)	Latvia_BA	Kivutkalns	Latvia	..	..	1240K	..	0.319192	250890	M	R1b1a2	..	U5a1a1	..	..	..	..	..	..	..	half	..	PASS (literature)	No	NA	NA	NA	0	1	0
Kivutkalns19	Kivutkalns19	Kivutkalns19	..	2018	MittnikNatureCommunications2018	..	2515	730-400 calBCE (2403¬±24 BP, Hela-3746)	Latvia_BA	Kivutkalns	Latvia	..	..	1240K	..	5.547381	928866	M	R1a1a1b	..	H10a	..	..	..	..	..	..	..	half	..	PASS (literature)	No	-0.0420635455022338	1.04206354550223	0	0	1	0
Kivutkalns207	Kivutkalns207	Kivutkalns207	..	2018	MittnikNatureCommunications2018	..	2613	790-535 calBCE (2511¬±30 BP, Hela-3743)	Latvia_BA	Kivutkalns	Latvia	..	..	1240K	..	6.927471	926899	F	..	..	H1b2	..	..	..	..	..	..	..	half	..	PASS (literature)	No	-0.024415463983738	1.02441546398374	0	0	1	0
Kivutkalns209	Kivutkalns209	Kivutkalns209	..	2018	MittnikNatureCommunications2018	..	2628	805-550 calBCE [785-515 (2497¬±30 BP and Hela-3741), 805-550 calBCE (2556¬±30 BP, Hela-3742)]	Latvia_BA	Kivutkalns	Latvia	..	..	1240K	..	2.149451	833675	M	R1a1a	..	J1b1a1	..	..	..	..	..	..	..	half	..	PASS (literature)	No	-0.03991507661891	1.03991507661891	0	0	1	0
Kivutkalns215	Kivutkalns215	Kivutkalns215	..	2018	MittnikNatureCommunications2018	..	2543	760-425 calBCE (2462¬±27 BP, Hela-3745)	Latvia_BA	Kivutkalns	Latvia	..	..	1240K	..	2.622845	860087	F	..	..	H1c	..	..	..	..	..	..	..	half	..	PASS (literature)	No	0.0110337463635179	0.988966253636482	0	0	1	0
Kivutkalns222	Kivutkalns222	Kivutkalns222	..	2018	MittnikNatureCommunications2018	..	2523	745-400 calBCE (2423¬±26 BP, Hela-3736)	Latvia_BA	Kivutkalns	Latvia	..	..	1240K	..	1.226074	660810	M	R1a1	..	U5a1c1	..	..	..	..	..	..	..	half	..	PASS (literature)	No	-0.0140986206889455	1.01409862068895	0	0	1	0
Kivutkalns25	Kivutkalns25	Kivutkalns25	..	2018	MittnikNatureCommunications2018	..	2623	800-545 calBCE (2545¬±30 BP, Hela-3738)	Latvia_BA	Kivutkalns	Latvia	..	..	1240K	..	1.504922	703010	M	R1a1a1b	..	H28a	..	..	..	..	..	..	..	half	..	PASS (literature)	No	-0.000289449434792699	1.00028944943479	0	0	1	0
Kivutkalns42	Kivutkalns42	Kivutkalns42	..	2018	MittnikNatureCommunications2018	..	2635	810-560 calBCE (2573¬±30 BP, Hela-3740)	Latvia_BA	Kivutkalns	Latvia	..	..	1240K	..	1.060598	591185	F	..	..	H1b1	..	..	..	..	..	..	..	half	..	PASS (literature)	No	0.0192599665593191	0.980740033440681	0	0	1	0
Kretuonas2	Kretuonas2	Kretuonas2	..	2018	MittnikNatureCommunications2018	..	6150	5500-2900 BCE	Lithuania_EMN_Narva	Kretuonas 1B	Lithuania	..	..	1240K	..	1.231009	653282	M	I2a1b	..	U5b2b	..	..	..	..	..	..	..	half	..	PASS (literature)	No	NA	NA	NA	0	1	0
Kretuonas4	Kretuonas4	Kretuonas4	..	2018	MittnikNatureCommunications2018	..	6150	5500-2900 BCE	Lithuania_EMN_Narva	Kretuonas 1B	Lithuania	..	..	1240K	..	8.493176	1006360	F	..	..	U5b1b1a	..	..	..	..	..	..	..	half	..	PASS (literature)	No	-0.0224402058675781	0	1.02244020586758	0	1	0
Olsund	Olsund_new	Olsund_new	..	2018	MittnikNatureCommunications2018	..	4306	2573-2140 calBCE	Sweden_LNBA	√ñlsund, H√§lsingland	Sweden	..	..	1240K	..	2.388982	699257	M	R1a1a1b	..	U4c2a	..	..	..	..	..	..	..	half	..	PASS (literature)	No	0.196328509617785	0.803671490382215	0	0	1	0
Plinkaigalis242	Plinkaigalis242	Plinkaigalis242	..	2018	MittnikNatureCommunications2018	..	4895	3260-2630 calBCE(4280¬±75 BP, OxA-5936)	Lithuania_LN	Plinkaigalis	Lithuania	..	..	1240K	..	2.476113	871731	F	..	..	W6a	..	..	..	..	..	..	..	half	..	PASS (literature)	No	0.0102643223226703	0.98973567767733	0	0	1	0
Spiginas1	Spiginas1	Spiginas1	..	2018	MittnikNatureCommunications2018	..	6290	4440-4240 calBCE(5470¬±40 BP, Poz-61572)	Lithuania_EMN_Narva	Spiginas	Lithuania	..	..	1240K	..	5.887981	998529	M	I2a1a2a1a	..	H11a	..	..	..	..	..	..	..	half	..	PASS (literature)	No	-0.0343146263069014	0	1.0343146263069	0	1	0
Spiginas2	Spiginas2	Spiginas2	..	2018	MittnikNatureCommunications2018	..	3890	2130-1750 calBCE (3580¬±60 BP, Poz-61573)	Lithuania_LN	Spiginas	Lithuania	..	..	1240K	..	3.043061	900835	M	R1a1a1b	..	I4a	..	..	..	..	..	..	..	half	..	PASS (literature)	No	-0.0798359150857999	1.0798359150858	0	0	1	0
Spiginas4	Spiginas4	Spiginas4	..	2018	MittnikNatureCommunications2018	..	8285	6440-6230 calBCE(7470¬±60 BP, Gin-5571)	Lithuania_Mesolithic	Spiginas	Lithuania	..	..	1240K	..	1.172538	670952	F	..	..	U4a2	..	..	..	..	..	..	..	half	..	PASS (literature)	No	0.0466671028007942	0	0.953332897199206	0	1	0
Turlojiske3	Turlojiske3	Turlojiske3	..	2018	MittnikNatureCommunications2018	..	2855	1010-800 calBCE (2736¬±60 BP, Vs-1188)	Lithuania_BA	Turloji≈°kƒó	Lithuania	..	..	1240K	..	0.644469	484441	M	R1a1a1b	..	H4a1a1a3	..	..	..	..	..	..	..	half	..	PASS (literature)	No	NA	NA	NA	0	1	0
Turlojiske5	Turlojiske5	Turlojiske5	..	2018	MittnikNatureCommunications2018	..	3300	2100-600 BCE	Lithuania_BA	Turloji≈°kƒó	Lithuania	..	..	1240K	..	0.055352	60338	M	CT	..	H5	..	..	..	..	..	..	..	half	..	PASS (literature)	No	NA	NA	NA	0	1	0
I10277	I10277	GN.08.Data:27/4 Nivell:Rx.Q:F3.n3	Tooth	2019	OlaldeScience2019	Lalueza-Fox, Carles	4900	3400-2500 BCE [2871-2505 calBCE (OxA-16881), 3091-2916 calBCE (OxA-16966), 3353-3099 calBCE (OxA-29636), layer dates from other samples at the site]	Iberia_MN	Barcelona, Cova de la Guineu	Spain	41.4391	1.5733	1240K	1	0.574585	421166	M	I2	..	X2c1	..	0.082	0.44	597	0.001977	0.521437215	[0,0.009]	half	S10277.E1.L1	PASS	No	NA	NA	NA	0	0	1
I10280	I10280	GN.89.E2.379a	Tooth	2019	OlaldeScience2019	Lalueza-Fox, Carles	4900	3400-2500 BCE [2871-2505 calBCE (OxA-16881), 3091-2916 calBCE (OxA-16966), 3353-3099 calBCE (OxA-29636), layer dates from other samples at the site]	Iberia_MN	Barcelona, Cova de la Guineu	Spain	41.4391	1.5733	1240K	1	0.350951	310520	M	G2a2b2b1a1	..	J1c1	..	0.058	0.444	284	-0.00221	-2.002339385	[0,0]	half	S10280.E1.L1	PASS	No	NA	NA	NA	0	0	1
I10941	I10941	120	petrous (CBD)	2019	OlaldeScience2019	Pinhasi, Ron	3600	1900-1400 BCE	Gibraltar_BA	Bray Cave	Gibraltar	36.132004	-5.343773	1240K	1	0.658517	438556	M	R1b1a1a2a1a2(xR1b1a1a2a1a2c)	..	T2e1	..	0.102	0.443	717	0.003125	1.104241063	[0,0.009]	half	S10941.Y1.E1.L1	PASS	No	NA	NA	NA	0	0	1
I7949	I7949	BILI_7958	petrous	2019	NarasimhanPattersonScience2019	Pinhasi, Ron Veleminsky, Petr Dobe≈°, Miroslav	3046	1187-1004 calBCE (2890¬±20 BP, PSUAMS-6927)	Czech_BA	Bilina	Czech Republic	50.548056	13.776111	1240K	1	5.470052	857331	M	R1b1a1a2a1a(xR1b1a1a2a1a1,xR1b1a1a2a1a2)	233	U5a1i1	[0.985,0.994]	0.108	0.42	6572	0.005385	5.652797316	[0.004,0.007]	half	S7949.E1.L1	PASS (Xcontam=0.005)	No	0.205318116567452	0.794681883432548	0	1	1	0
I8148	I8148	11801	tooth	2019	OlaldeScience2019	Lalueza-Fox, Carles	4650	2900-2500 BCE	Iberia_LN_C	C√≥rdoba, Lucena, Sima del √Ångel	Spain	37.24	-4.24	1240K	1	0.018516	22030	M	CT(xG,xR)	18.4	T2b3+151	[0.992,1.000]	0.083	0.409	3	n/a (<200 SNPs)	n/a (<200 SNPs)	n/a (<200 SNPs)	half	S8148.E1.L1	PASS	No	NA	NA	NA	0	0	1
I8197	I8197	11834	petrous	2019	OlaldeScience2019	Lalueza-Fox, Carles	4650	2900-2500 BCE	Iberia_LN_C	C√≥rdoba, Lucena, Sima del √Ångel	Spain	37.24	-4.24	1240K	1	4.319877	843473	F	..	140	H4a1	[0.981,0.991]	0.146	0.012	9023	..	..	..	half	S8197.E1.L1	PASS	No	0.60706837772328	0.39293162227672	0	0	0	1
I8198	I8198	11838	petrous	2019	OlaldeScience2019	Lalueza-Fox, Carles	4650	2900-2500 BCE	Iberia_LN_C	C√≥rdoba, Lucena, Sima del √Ångel	Spain	37.24	-4.24	1240K	1	3.11824	673223	F	..	104	J2b1a	[0.988,0.996]	0.105	0.015	6103	..	..	..	half	S8198.E1.L1	PASS	No	0.647969633522855	0.352030366477145	0	1	0	1
I8199	I8199	11853	petrous	2019	OlaldeScience2019	Lalueza-Fox, Carles	4650	2900-2500 BCE	Iberia_LN_C	C√≥rdoba, Lucena, Sima del √Ångel	Spain	37.24	-4.24	1240K	1	4.741005	844129	M	G2a2b2a1a1c1a	157	U5b1+16189+@16192	[0.987,0.996]	0.131	0.42	6010	0.006589	5.830999252	[0.004,0.009]	half	S8199.E1.L1	PASS (Xcontam=0.007)	No	0.635211872984756	0.364788127015244	0	0	0	1
I8339	I8339	10-SU-28-D1-E-8	Tooth	2019	OlaldeScience2019	Lalueza-Fox, Carles	2350	500-300 BCE	Iberia_Greek	Girona, Empuries, necropolis Centre de Visitants	Spain	42.1333	3.1083	1240K	1	0.279815	270050	F	..	83.6	K1a+195	[0.993,0.999]	0.076	0.009	596	..	..	..	half	S8339.E1.L1	PASS	No	NA	NA	NA	0	0	1
I8340	I8340	10-SU-28-D1-E-63	Tooth	2019	OlaldeScience2019	Lalueza-Fox, Carles	1800	0-300 CE	Iberia_Roman	Girona, Empuries, necropolis Centre de Visitants	Spain	42.1333	3.1083	1240K	1	0.022077	25719	F	..	93.3	K1a+195	[0.999,1]	0.069	0.013	17	..	..	..	half	S8340.E1.L1	PASS	No	NA	NA	NA	1	0	1
I8365	I8365	11837	petrous	2019	OlaldeScience2019	Lalueza-Fox, Carles	4588	2706-2569 BCE	Iberia_N_C	C√≥rdoba, Lucena, Sima del √Ångel	Spain	37.24	-4.24	1240K	1	3.284812	886223	M	G2a2b2a1a1c1a	109	H	[0.977,0.991]	0.134	0.418	5755	0.006533	5.281897958	[0.004,0.009]	half	S8365.E1.L1	PASS (Xcontam=0.007)	No	0.637878913666304	0.362121086333696	0	1	0	1
I8569	I8569	Q1-N-1	tooth	2019	OlaldeScience2019	Lalueza-Fox, Carles	4699	2871-2626 calBCE	Iberia_C_BA	Castel, Alcal de Xivert, Cova dels Diablets	Spain	40.302777	0.2819444	1240K	1	0.968564	607128	M	G2a2a1	71.4	H1ah	[0.982,0.995]	0.061	0.43	1340	0.00774	2.592325644	[0.002,0.014]	half	S8569.E1.L1	PASS	No	0.690610195235776	0.309389804764224	0	0	0	1
I8570	I8570	ID6 (3.7)	tooth	2019	OlaldeScience2019	Lalueza-Fox, Carles	3100	1300-1000 BCE	Iberia_BA	Castell, Cabanes, T√∫mulo Mortorum	Spain	40.1425	0.1091666	1240K	1	0.232846	236532	M	R1b1a1a2a1a(xR1b1a1a2a1a2a5)	31.1	J1c3	[0.968,0.989]	0.075	0.406	131	n/a (<200 SNPs)	n/a (<200 SNPs)	n/a (<200 SNPs)	half	S8570.E1.L1	PASS	No	NA	NA	NA	0	0	1
I3327	I3327	4980	tooth	2019	OlaldeScience2019	Lalueza-Fox, Carles	2175	250-200 BCE	Iberia_Iberian	Girona, Ullastret, Puig de Sant Andreu	Spain	42.006615	3.078667	1240K	4	0.237709	244965	M	R1b1a1a2a1a	..	J2b1a	..	..	..	..	-0.006102	-0.647148902	[0,0.012]	half,half,half,half	S3327.E1.L1,S3327.E1.L2,S3327.E1.L3,S3327.E1.L4	PASS	No	NA	NA	NA	0	0	1
I3492	I3492	S-EVA 26043	tooth	2019	OlaldeScience2019	Lalueza-Fox, Carles	3600	2100-1200 BCE	Iberia_BA_Cogotas	Salamanca, Aldeaseca de la Frontera, Tordillos	Spain	40.8586	-5.3518	1240K	4	0.123808	137831	M	R1b1a1a2(xR1b1a1a2a1a2c)	..	U5b1+16189+@16192	..	..	..	..	..	..	..	half,half,half,half	S3492.E1.L1,S3492.E1.L2,S3492.E1.L3,S3492.E1.L4	PASS	No	NA	NA	NA	0	0	1
I3758	I3758	LHY136	tooth	2019	OlaldeScience2019	Lalueza-Fox, Carles	2235	365-204 calBCE (2215¬±20 BP, PSUAMS-3466)	Iberia_Celtiberian	Basque Country, Alava, La Hoya	Spain	42.565	-2.58635	1240K	5	4.710389	859767	F	..	..	U5b1+16189+@16192	..	..	..	..	..	..	..	half,half,half,half,half	S3758.E1.L1,S4795.E1.L1,S3758.E1.L2,S3758.E1.L3,S3758.E1.L5	PASS	No	0.348527967513965	0.651472032486035	0	1	0	1
I8202	I8202	02-SU-33-A4-T1077	..	2019	OlaldeScience2019	Lalueza-Fox, Carles	1750	100-300 CE	Iberia_Roman	Girona, Empuries, necropolis Centre de Visitants	Spain	42.1333	3.1083	1240K	2	0.101544	113554	M	R1b1a1a2a1a	..	K2b1	..	..	..	..	..	..	..	half,half	S8202.E1.L1,S8202.E1.L2	PASS	No	NA	NA	NA	0	0	1
I8203	I8203	02-SU-33-A4-T1058	..	2019	OlaldeScience2019	Lalueza-Fox, Carles	2150	300-100 BCE	Iberia_Hellenistic	Girona, Empuries, necropolis Centre de Visitants	Spain	42.1333	3.1083	1240K	2	0.664372	524097	F	..	..	H13a1a1	..	..	..	..	..	..	..	half,half	S8203.E1.L1,S8203.E1.L2	PASS	No	NA	NA	NA	0	0	1
I8209	I8209	10-SU-28-D1-E-99	..	2019	OlaldeScience2019	Lalueza-Fox, Carles	1800	0-300 CE	Iberia_Roman	Girona, Empuries, necropolis Centre de Visitants	Spain	42.1333	3.1083	1240K	2	1.930957	868050	M	R1b1a1a2a1a2	..	U1a1a	..	..	..	..	0.006708	2.818986048	[0.002,0.011]	half,half	S8209.E1.L1,S8209.E1.L2	PASS	No	0.375224434222361	0.624775565777639	0	0	0	1
I8214	I8214	10-SU-28-D1-E-82	..	2019	OlaldeScience2019	Lalueza-Fox, Carles	1800	0-300 CE	Iberia_Roman_o	Girona, Empuries, necropolis Centre de Visitants	Spain	42.1333	3.1083	1240K	2	0.670118	530342	F	..	..	H3+152	..	..	..	..	..	..	..	half,half	S8214.E1.L1,S8214.E1.L2	PASS	No	0.755517745931417	0.244482254068583	0	0	0	1
I8215	I8215	10-SU-28-D1-E-76	..	2019	OlaldeScience2019	Lalueza-Fox, Carles	1800	0-300 CE	Iberia_Roman_o	Girona, Empuries, necropolis Centre de Visitants	Spain	42.1333	3.1083	1240K	2	1.925381	829948	F	..	..	HV11	..	..	..	..	..	..	..	half,half	S8215.E1.L1,S8215.E1.L2	PASS	No	0.694444056015036	0.305555943984964	0	0	0	1
I1313_d	I1313	E-459_No147	petrous	2019	OlaldeScience2019	Lalueza-Fox, Carles	3650	2000-1400 BCE [1930-1634 calBCE (3465¬±60 BP, UBAR-697), 1867-1526 calBCE (3370¬±50 BP, UBAR-670), 1744-1461 calBCE (3305¬±55 BP, UBAR-671), 1877-1526 calBCE (3380¬±60 BP, UBAR-672), four dates of the whole stratigraphy of the site]	Iberia_BA	Barcelona, Sabadell, Can Roquetes	Spain	41.5373	2.1329	1240K	3	0.35602	306462	F	..	..	T2b	..	..	..	..	..	..	..	half,half,half	S1313.E1.L1,S1313.E1.L2,S1313.E1.L3	QUESTIONABLE_CRITICAL (mtcontam=0.227-0.428)	No	NA	NA	NA	0	0	1
atp002.SG	atp002	ATP2	bone (long bone)	2015	ValdioseraPNAS2018	..	4740	2900-2679 calBCE (4210¬±30 BP, Beta-386394)	Iberia_C.SG	Atapuerca, El PortaloÃÅn	Spain	..	..	Shotgun	..	6.865857	1175853	M	H2	..	U5b3	..	..	..	..	..	..	..	minus	..	PASS (literature)	No	0.722222129934222	0	0.277777870065778	0	0	1
atp016.SG	atp016	ATP16	bone	2015	ValdioseraPNAS2018	..	5040	3262-2917 calBCE (4400¬±30 BP, Beta-368289)	Iberia_C.SG	Atapuerca, El PortaloÃÅn	Spain	..	..	Shotgun	..	11.310636	1150106	F	..	..	X2c2	..	..	..	..	..	..	..	minus	..	PASS (literature)	No	0.806416241179258	0	0.193583758820742	0	0	1
atp12-1420.SG	atp12-1420	ATP12-1420	tooth & bone	2015	ValdioseraPNAS2018	..	4896	3011-2880 calBCE (4300¬±30 BP, Beta-368295)	Iberia_C.SG	Atapuerca, El PortaloÃÅn	Spain	..	..	Shotgun	..	2.232459	1044624	M	I2a2a2	..	H3c	..	..	..	..	..	..	..	minus	..	PASS (literature)	No	0.691015846701017	0	0.308984153298983	0	0	1
c40331.SG	c40331	331	tooth	2018	ValdioseraPNAS2018	..	5650	3761-3638 calBCE (4900¬±30 BP, Beta-424648)	Iberia_LN.SG	Andalusia, Cueva de los Cuarenta	Spain	..	..	Shotgun	..	0.23289	235515	M	I2a2a1b2	..	HV0a	..	..	..	..	..	..	..	minus	..	PASS (literature)	No	NA	NA	NA	0	0	1
esp005.SG	esp005	CL1	tooth	2018	ValdioseraPNAS2018	..	3370	1430-1410 BCE	Iberia_BA.SG	La Rioja, Cueva de los Lagos	Spain	..	..	Shotgun	..	1.774241	943381	M	R1b1a1a2a1a2a(xR1b1a1a2a1a2a5)	..	K1a	..	..	..	..	..	..	..	minus	..	PASS (literature)	No	0.174025360135495	0.825974639864505	0	0	0	1
mur.SG	mur	MZ 93-SF	bone	2018	ValdioseraPNAS2018	..	7136	5296-5076 calBCE (6226¬±20 BP, wk-40844)	Iberia_EN.SG	Andalusia, MurcieÃÅlagos de Zuheros	Spain	..	..	Shotgun	..	2.880033	1078491	M	G2a2a1a3	..	J1c1b1	..	..	..	..	..	..	..	minus	..	PASS (literature)	No	0.870698800232602	0	0.129301199767398	0	0	1
DA111.SG	DA111	CGG_2_017983, Lovosice 2 16, Lovosice 2 16, Czech Republic	..	2018	DamgaardNature2018	..	2702	910-593 calBCE (2630¬±48 BP, UBA-31219)	Czech_HallstattBylany.SG	..	Czech Republic	50.5099972	14.05	Shotgun	..	0.863	529945	M	R1b1a1a2a1a2b1	..	H6a1a	..	..	..	..	..	..	..	minus	..	PASS (literature)	No	0.512287995083789	0.487712004916211	0	0	1	0
DA119.SG	DA119	NO_CGG#, Poprad, Poprad-Matejovce, Slovakia	..	2018	DamgaardNature2018	..	1600	200-500 CE	Slovakia_Poprad.SG	..	Slovakia	49.07777778	20.31722222	Shotgun	..	0.705	486640	M	R1b1a1a2a1a1c2b1b	..	U4b3	..	..	..	..	..	..	..	minus	..	PASS (literature)	No	NA	NA	NA	0	1	0
DA142.SG	DA142	CGG_2_016385, Nomad13, Kamyshevahsky X, Nomad13, Kamyshevahsky X	..	2018	DamgaardNature2018	..	1000	600-1300 CE	Russia_Medieval_Nomad.SG	Caspian steppe	Russia	47.282396	39.541034	Shotgun	..	1.178	702174	M	R1a1a1b2	..	J1c5a1	..	..	..	..	..	..	..	minus	..	PASS (literature)	No	0.273374293115547	0.726625706884453	0	0	1	0
DA143.SG	DA143	CGG_2_016377, Sarmatian5, Nesvetay IV, Sarmatian5, Nesvetay IV	..	2018	DamgaardNature2018	..	2300	800 BCE - 100 CE	Russia_Sarmatian.SG	Caspian steppe	Russia	47.292254	39.543076	Shotgun	..	0.675	365593	F	..	..	U4b1a4	..	..	..	..	..	..	..	minus	..	PASS (literature)	No	NA	NA	NA	0	1	0
DA144.SG	DA144	CGG_2_016378, Sarmatian6, Chebotarev V, Sarmatian6, Chebotarev V	..	2018	DamgaardNature2018	..	2300	800 BCE - 100 CE	Russia_Sarmatian.SG	Caspian steppe	Russia	47.293449	39.54598	Shotgun	..	0.346	223029	M	R1a1a	..	H28	..	..	..	..	..	..	..	minus	..	PASS (literature)	No	NA	NA	NA	0	1	0
DA191.SG	DA191	CGG_2_019172, Tiszaszolos- Czalanyszeg 4 19 3123, Tiszaszolos- Czalanyszeg 4 19 3123	..	2018	DamgaardNature2018	DamgaardNature2018	2524	749-398 calBCE (2409¬±37 BP, UBA-33595)	Hungary_Scythian.SG	..	Hungary	47.55944444	20.70805556	Shotgun	..	0.889	478541	F	..	..	H2a2	..	..	..	..	..	..	..	minus	..	PASS (literature)	No	0.411928591197738	0.588071408802262	0	0	1	0
DA194.SG	DA194	CGG_2_019188, Sandorfalva ‚Äö√Ñ√¨ Eperjes 11 118 9423, Sandorfalva ‚Äö√Ñ√¨ Eperjes 11 118 9423	..	2018	DamgaardNature2018	DamgaardNature2018	2312	490-233 calBCE (2322¬±36 BP, UBA-33596)	Hungary_Scythian.SG	..	Hungary	46.34444444	20.1625	Shotgun	..	0.754	498243	F	..	..	I2a	..	..	..	..	..	..	..	minus	..	PASS (literature)	No	NA	NA	NA	0	1	0
DA195.SG	DA195	CGG_2_019187, Sandorfalva ‚Äö√Ñ√¨ Eperjes 10 125 9430, Sandorfalva ‚Äö√Ñ√¨ Eperjes 10 125 9430	..	2018	DamgaardNature2018	DamgaardNature2018	2553	774-431 calBCE (2479¬±35 BP, UBA-33597)	Hungary_Scythian.SG	..	Hungary	46.34444444	20.1625	Shotgun	..	0.871	536402	F	..	..	H+16311	..	..	..	..	..	..	..	minus	..	PASS (literature)	No	0.475921999806749	0.524078000193251	0	0	1	0
DA197.SG	DA197	CGG_2_019185, Sandorfalva ‚Äö√Ñ√¨ Eperjes 8 168 9466, Sandorfalva ‚Äö√Ñ√¨ Eperjes 8 168 9466	..	2018	DamgaardNature2018	DamgaardNature2018	2510	729-390 calBCE (2378¬±35 BP, UBA-33600)	Hungary_Scythian.SG	..	Hungary	46.34444444	20.1625	Shotgun	..	0.49	354021	M	R1a1a1	..	H2a2a1	..	..	..	..	..	..	..	minus	..	PASS (literature)	No	NA	NA	NA	0	1	0
DA198.SG	DA198	CGG_2_019179, Sandorfalva ‚Äö√Ñ√¨ Eperjes 2 143 9447, Sandorfalva ‚Äö√Ñ√¨ Eperjes 2 143 9447	..	2018	DamgaardNature2018	DamgaardNature2018	2514	735-392 calBCE (2388¬±36 BP, UBA-33598)	Hungary_Scythian.SG	..	Hungary	46.34444444	20.1625	Shotgun	..	0.672	465648	M	G2a2b2b1a1	..	H7a1	..	..	..	..	..	..	..	minus	..	PASS (literature)	No	NA	NA	NA	0	1	0
MA2195_final.SG	MA2195	HS 12-01, 12 07 24, South, Sector L	..	2018	DamgaardScience2018	..	3800	1200-1950 BCE	Anatolia_Ottoman_1.SG	Kaleh√∂y√ºk	Turkey	39.345805	33.78813	Shotgun	..	0.646697	553639	F	..	..	D4j	..	..	..	..	..	..	..	minus	..	PASS (literature)	No	NA	NA	NA	0	0	1
MA2203_final.SG	MA2203	535 950810, North, Sector VI, Grid XXXIV-54 (M), Provisional Layer 61	..	2018	DamgaardScience2018	..	3800	2500-1200 BCE	Anatolia_MLBA.SG	Kaleh√∂y√ºk	Turkey	39.345805	33.78813	Shotgun	..	0.681552	572622	F	..	..	J1c	..	..	..	..	..	..	..	minus	..	PASS (literature)	No	NA	NA	NA	0	0	1
MA2205_final.SG	MA2205	HS 11-1, 110705, North, Sector VIII, Grid XXX-55 (WW), Provisional Layer 75	..	2018	DamgaardScience2018	..	3800	2500-1200 BCE	Anatolia_MLBA.SG	Kaleh√∂y√ºk	Turkey	39.345805	33.78813	Shotgun	..	0.596644	534934	M	J	..	J2b1	..	..	..	..	..	..	..	minus	..	PASS (literature)	No	NA	NA	NA	0	0	1
MA2210_final.SG	MA2210	G-137, the well of layer V, individual no. 12.	..	2018	DamgaardScience2018	..	4700	3000-2500 BCE	Anatolia_EBA.SG	Ova√∂ren	Turkey	38.629306	34.297718	Shotgun	..	0.673879	569877	F	..	..	H	..	..	..	..	..	..	..	minus	..	PASS (literature)	No	0.838142894448538	0.161857105551462	0	0	0	1
MA2212_final.SG	MA2212	G-137, the well of layer V, individual no. 2.	..	2018	DamgaardScience2018	..	4700	3000-2500 BCE	Anatolia_EBA.SG	Ova√∂ren	Turkey	38.629306	34.297718	Shotgun	..	0.656747	567586	M	J2a	..	W5	..	..	..	..	..	..	..	minus	..	PASS (literature)	No	NA	NA	NA	0	0	1
MA2213_final.SG	MA2213	G-137, the well of layer V, individual no. 10	..	2018	DamgaardScience2018	..	4700	3000-2500 BCE	Anatolia_EBA.SG	Ova√∂ren	Turkey	38.629306	34.297718	Shotgun	..	0.889662	679582	F	..	..	J1c10a	..	..	..	..	..	..	..	minus	..	PASS (literature)	No	NA	NA	NA	0	0	1
AED1108.SG	AED1108	AED_1108	petrous	2018	VeeramahPNAS2018	..	1480	405-536 calCE (1601¬±19 BP)	Germany_EMedieval.SG	Bavaria, Altenerding- Klettham	Germany	..	..	Shotgun	..	0.1494	141866	F	..	..	U4a2a	..	..	..	..	..	..	..	minus	LM5_9S LM8_1S,mt LBC12_7 LBC12_8mt LBC12_9mt LBC17_12mt	PASS (literature)	No	NA	NA	NA	0	1	0
Alh10.SG	Alh10	ALH_10	petrous	2018	VeeramahPNAS2018	..	1489	387-535 calCE (1619¬±22 BP)	Germany_EMedieval.SG	Bavaria, Altheim	Germany	..	..	Shotgun	..	0.8573	1100414	M	J	..	I1	..	..	..	..	..	..	..	minus	LM4_5S LBC4_7 LBC4_8 LC3_7 LC3_8 LC3_9 LC3_10	PASS (literature)	No	0.228702153716778	0.771297846283222	0	0	1	0
Alh1.SG	Alh1	ALH_1	petrous	2018	VeeramahPNAS2018	..	1500	250-650 CE	Germany_EMedieval.SG	Bavaria, Altheim	Germany	..	..	Shotgun	..	0.8547	1116070	M	R1b1a1a2a1a1c1a2	..	J2a2b	..	..	..	..	..	..	..	minus	LM4_2S LBC4_1 LBC4_2 LBC4_3 LC3_1 LC3_2 LC3_3	PASS (literature)	No	0.206059660785506	0.793940339214494	0	0	1	0
FN2.SG	FN2	FN_2, Grave 1335	petrous	2018	VeeramahPNAS2018	..	1650	275-325 CE	Germany_LRoman.SG	Bavaria, Munich, Freiham-Nord cemetery	Germany	..	..	Shotgun	..	0.8468	1094129	M	G2a2b2a1a1b1a1a1	..	H3	..	..	..	..	..	..	..	minus	LM5_12S LBC8_7 LBC8_8 LBC8_9 LBC8_10 LBC8_11 LBC8_12	PASS (literature)	No	0.449830985236259	0.550169014763741	0	1	1	0
STR248b.SG	STR248b	STR_248	petrous	2018	VeeramahPNAS2018	..	1405	530-560 CE (based on grave finds and associated direct dates)	Germany_EMedieval.SG	Bavaria, Straubing- Bajuwarenstra√üe	Germany	..	..	Shotgun	..	0.1145	110389	F	..	..	H11a2	..	..	..	..	..	..	..	minus	LM5_1S,mt LBC9_10 LBC9_11mt LBC9_12mt LBC16_9mt	PASS (literature)	No	NA	NA	NA	0	1	0
Vim2b.SG	Vim2b	VIM_2, Grave 2022	petrous	2018	VeeramahPNAS2018	..	1400	525-575 CE	Serbia_Medieval_Gepidian.SG	Viminacium-Vi≈°e Grobalja	Serbia	..	..	Shotgun	..	0.3626	392741	M	R1b1	..	H7	..	..	..	..	..	..	..	minus	LM4_7S,mt LBC4_4 LBC4_5 LBC4_6mt LC3_4mt LC3_5mt LC3_6	PASS (literature)	No	NA	NA	NA	0	0	1
I11301	I11301	Ar-J14 (Jentillarri 14)	tooth	2019	OlaldeScience2019	Lalueza-Fox, Carles	5050	3500-2700 BCE	Iberia_C	Basque Country	Spain	43.0866	-2.2154	1240K	1	0.820909	521706	F	..	421	H1j8	[0.98,0.996]	0.059	0.009	3445	..	..	..	half	S11301.E1.L1	PASS	No	0.700920404369041	0	0.299079595630959	0	0	1
I11306	I11306	Guineu.95.Rem.Ext.4000	tooth	2019	OlaldeScience2019	Lalueza-Fox, Carles	4638	2871-2505 calBCE (OxA-16881) 3091-2916 calBCE (OxA-16966) 3353-3099 calBCE (OxA-29636)	Iberia_MN	Barcelona, Cova de la Guineu	Spain	41.4391	1.5733	1240K	1	0.529848	426351	F	..	256	J2b1a2	[0.993,1]	0.047	0.007	2120	..	..	..	half	S11306.E1.L1	PASS	No	NA	NA	NA	0	0	1
I11305	I11305	Guineu.95.B7.424.	tooth	2019	OlaldeScience2019	Lalueza-Fox, Carles	4638	2871-2505 calBCE (OxA-16881) 3091-2916 calBCE (OxA-16966) 3353-3099 calBCE (OxA-29636)	Iberia_MN	Barcelona, Cova de la Guineu	Spain	41.4391	1.5733	1240K	1	0.664012	497661	M	G2a2a1a3	511	J1c1b	[0.979,0.994]	0.047	0.385	1022	0.002	0.833333333	[0,0.007]	half	S11305.E1.L1	PASS	No	NA	NA	NA	0	0	1
I11614	I11614	MS024	petrous	2019	OlaldeScience2019	Richards, Martin B.	4650	2800-2600 BCE	Iberia_LN_C	Torres Vedra, Bolores	Portugal	39.083333	9.266667	1240K	1	0.959841	583737	F	..	218.1	H4a1a	[0.99,0.999]	0.17	0.008	3914	..	..	..	half	S11614.E1.L1	PASS	No	0.640943595197059	0.359056404802941	0	0	0	1
I11592	I11592	MS002	petrous	2019	OlaldeScience2019	Richards, Martin B.	4650	2800-2600 BCE	Iberia_LN_C	Torres Vedra, Bolores	Portugal	39.083333	9.266667	1240K	1	0.982047	586451	M	I2a1b	157.9	U5b2b	[0.961,0.985]	0.151	0.393	1729	0.0139	4.088235294	[0.007,0.021]	half	S11592.E1.L1	PASS (Xcontam=0.014, mtcontam=0.974)	No	0.658418883391493	0.341581116608507	0	0	0	1
I8134	I8134	CH-08-C17A-UE1709-E4	petrous	2019	OlaldeScience2019	Lalueza-Fox, Carles	5950	4300-3700 BCE [from layer dates on different skeletons: 3948-3708 calBCE (5020¬±50 BP, CNA360) 4221-3990 calBCE (5650¬±40 BP, CNA664) 4244-3983 calBCE [5665¬±50 BP, CNA833)]	Iberia_MN_Cadiz	C√°diz, San Fernando, Campo de Hockey	Spain	36.445	-6.21	1240K	1	1.673109	663508	F	..	56	U5b3	[0.965,0.986]	0.23	0.008	5805	..	..	..	half	S8134.E1.L1	PASS (mtcontam=0.978)	No	0.804554644274864	0	0.195445355725136	0	0	1
I10866	I10866	10-SU-28-D1-E-20	petrous	2019	OlaldeScience2019	Lalueza-Fox, Carles	1948	45 calBCE - 50 calCE (2005¬±15 BP, PSUAMS-5281)	Iberia_Greek2	Girona, Empuries, necropolis Centre de Visitants	Spain	42.1333	3.1083	1240K	1	3.74295	799391	F	..	1053	K1b2a	[0.974,0.991]	0.113	0.008	9433	..	..	..	half	S10866.E1.L1	PASS	No	0.415708432038506	0.584291567961494	0	0	0	1
I10895	I10895	SJR'15-1828	tooth	2019	OlaldeScience2019	Lalueza-Fox, Carles	1215	680-790 CE (based on dates in the same context)	Iberia_Medieval	Sant Juil√† de Ramis	Spain	42.0507	2.867	1240K	1	1.087059	631258	M	R1b1a1a2a1a1c	304.2	H1ap1	[0.977,0.995]	0.087	0.397	2129	0.00545	2.477272727	[0.001,0.01]	half	S10895.E1.L1	PASS (Xcontam=0.005)	No	0.215567511306425	0.784432488693575	0	0	0	1
I10853_published	I10853	SJR'15-1796	tooth	2019	OlaldeScience2019	Lalueza-Fox, Carles	1075	775-975 calCE (990¬±30 BP, Beta-448950)	Iberia_Medieval_published	Sant Juil√† de Ramis	Spain	42.0507	2.867	1240K	1	0.268767	247959	M	E1b1b1a1b1	326.1	U4a1	[0.996,1]	0.097	0.41	149	n/a (<200 SNPs)	n/a (<200 SNPs)	n/a (<200 SNPs)	half	S10853.E1.L2	PASS	No	NA	NA	NA	0	0	1
I12031	I12031	PH'06-1172	tooth	2019	OlaldeScience2019	Lalueza-Fox, Carles	1350	500-700 CE	Iberia_Visigoth_Girona	Girona, Pla de l'Horta	Spain	42.01656	2.814897	1240K	1	0.907824	562386	M	E1b1b1a1b1a	216.1	H1e2	[0.986,1]	0.128	0.394	1540	0.00479	1.842307692	[0,0.01]	half	S12031.Y1.E1.L1	PASS	No	0.448497523983284	0.551502476016716	0	0	0	1
I12034	I12034	PH'06-1207	tooth	2019	OlaldeScience2019	Lalueza-Fox, Carles	1350	500-700 CE	Iberia_Visigoth_Girona	Girona, Pla de l'Horta	Spain	42.01656	2.814897	1240K	1	0.693136	504755	F	..	337.2	W6a	[0.99,0.998]	0.112	0.008	2780	..	..	..	half	S12034.Y1.E1.L1	PASS	No	NA	NA	NA	0	0	1
I11249	I11249	Ar-J10 (Jentillarri 10)	tooth	2019	OlaldeScience2019	Lalueza-Fox, Carles	5050	3500-2700 BCE	Iberia_C	Basque Country	Spain	43.0866	-2.2154	1240K	1	1.460981	727030	M	I2a2a2	629.4	U5b1	[0.968,0.987]	0.0435	0.386	3186	0.00189	1.453846154	[0,0.004]	half	S11249.E1.L1	PASS	No	0.698538925848283	0	0.301461074151717	0	0	1
I11248	I11248	Ar-J.6 (Jentillarri 6)	tooth	2019	OlaldeScience2019	Lalueza-Fox, Carles	5050	3500-2700 BCE	Iberia_C	Basque Country	Spain	43.0866	-2.2154	1240K	1	2.871334	829527	M	I2a2a2a	991.3	J2a1a1a	[0.971,0.987]	0.0415	0.392	6029	0.00465	4.65	[0.003,0.007]	half	S11248.E1.L1	PASS (Xcontam=0.005)	No	0.696372837819495	0	0.303627162180505	1	0	1
I12163	I12163	PH'06-1166	tooth	2019	OlaldeScience2019	Lalueza-Fox, Carles	1350	500-700 CE	Iberia_Visigoth_Girona	Girona, Pla de l'Horta	Spain	42.01656	2.814897	1240K	1	0.544792	416220	F	..	203.2	J2b1a+16311	[0.985,0.997]	0.1535	0.01	..	..	..	..	half	S12163.E1.L1	PASS	No	NA	NA	NA	0	0	1
I12162	I12162	PH'06-1163	tooth	2019	OlaldeScience2019	Lalueza-Fox, Carles	1350	500-700 CE	Iberia_Visigoth_Girona	Girona, Pla de l'Horta	Spain	42.01656	2.814897	1240K	1	0.511385	434443	M	J2a	134.6	U5b1b1d	[0.99,0.999]	0.135	0.381	623	0.00891	1.818367347	[0,0.019]	half	S12162.E1.L1	PASS	No	NA	NA	NA	0	0	1
TOR.6.SG	TOR.6	46262-1TCT-85	..	2018	FregelPNAS2018	FregelPNAS2018	6980	5280-4780 BCE [layer date]	Iberia_EN.SG	El Toro	Spain	..	..	Mega-capture + shotgun	..	0.19024	184336	F	..	..	T2b3	..	..	..	..	..	..	..	minus	..	PASS (literature)	No	NA	NA	NA	0	0	1
VAD001	VAD001	E45	..	2019	OlaldeScience2019	Haak, Wolfgang	3691	1866-1616 BCE¬† (3400¬±35 BP, Ua-36345)	Iberia_BA	Castilla y Le√≥n, La Rioja, Valdescusa, Herv√≠as	Spain	42.419242	-3.484756	1240K	1	1.022477	570346	M	R1b1a1a2a1a2a5	..	U5b1	..	..	..	..	..	..	..	half	VAD001.A0201	PASS	No	0.46429989543854	0.53570010456146	0	0	0	1
VAD002	VAD002	E47	..	2019	OlaldeScience2019	Haak, Wolfgang	3550	1700-1500 BCE [1689-1528 BCE (3330¬±30 BP, Beta-479536), associated date]	Iberia_BA	Castilla y Le√≥n, La Rioja, Valdescusa, Herv√≠as	Spain	42.419242	-3.484756	1240K	1	0.104743	96050	M	R1b1a1a	..	J2b1a2	..	..	..	..	..	..	..	half	VAD002.A0201	PASS	No	NA	NA	NA	0	0	1
EHU001	EHU001	UE 750	..	2019	OlaldeScience2019	Haak, Wolfgang	4116	2287-2044 BCE (3760¬±30 BP, Beta-492280)	Iberia_C	Castilla y Le√≥n, Burgos, Monasterio de Rodilla, El Hundido	Spain	42.419214	-3.484745	1240K	1	0.764436	543910	M	R1b1a1a2a1(xR1b1a1a2a1a2a5)	..	U5a1b1	..	..	..	..	..	..	..	half	EHU001.A0201	PASS	No	NA	NA	NA	0	0	1
EHU002	EHU002	UE450	..	2019	OlaldeScience2019	Haak, Wolfgang	4363	2490-2335 BCE (3933¬±32 BP, CSIC-1896)	Iberia_C	Castilla y Le√≥n, Burgos, Monasterio de Rodilla, El Hundido	Spain	42.419214	-3.484745	1240K	1	1.232791	674286	M	R1b1a1a2a1a2(xR1b1a1a2a1a2a5)	..	K1a4a1	..	..	..	..	..	..	..	half	EHU002.A0201	PASS	No	0.6467221630437	0	0.3532778369563	0	0	1
vik_84001.SG	vik_84001	vik_84001	..	2018	KrzewinskaCurrentBiology2018	..	989	898-1025 calCE (1055¬±30, Ua-22712)	Sweden_Viking.SG	Sigtuna, cemetery 1 (Nunnnan)	Sweden	59.61731	17.72361	Shotgun	..	3.682839	1141127	M	N1a1a1a1a1	..	H2a2a1g	..	..	..	..	0.00844	12.41176471	[0.007,0.01]	minus	..	PASS (literature)	No	0.203593615050805	0.796406384949195	0	0	1	0
vik_84005.SG	vik_84005	vik_84005	..	2018	KrzewinskaCurrentBiology2018	..	900	900-1200 CE	Sweden_Viking.SG	Sigtuna, cemetery 1 (Nunnnan)	Sweden	59.61731	17.72361	Shotgun	..	1.081889	753180	M	I1a1b3	..	H1ap1	..	..	..	..	0.00328	3.247524752	[0.001,0.005]	minus	..	PASS (literature)	No	0.150866995987462	0.849133004012538	0	0	1	0
vik_84035.SG	vik_84035	vik_84035	..	2018	KrzewinskaCurrentBiology2018	..	1078	775-969 calCE (1155¬±30, Ua-22710)	Sweden_Viking_fail.due.to.high.heterozygosity.SG	Sigtuna, cemetery 1 (Nunnnan)	Sweden	59.61731	17.72361	Shotgun	..	0.200727	213344	F	..	..	H2a3a	..	..	..	..	..	..	..	minus	..	QUESTIONABLE_CRITICAL (literature, very.high.heterozygosity)	No	NA	NA	NA	0	1	0
vik_97002.SG	vik_97002	vik_97002	..	2018	KrzewinskaCurrentBiology2018	..	900	900-1200 CE	Sweden_Viking.SG	Sigtuna, mass grave (St. Lars)	Sweden	59.61731	17.72361	Shotgun	..	0.123639	138104	M	R1b	..	J2a1a	..	..	..	..	0.00279	1.660714286	[0,0.006]	minus	..	PASS (literature)	No	NA	NA	NA	0	1	0
vik_grt035.SG	vik_grt035	vik_grt035	..	2018	KrzewinskaCurrentBiology2018	..	996	885-1024 calCE (1080¬±40, Ua-22732)	Sweden_Viking.SG	Sigtuna, church 1 (St. Gertrud)	Sweden	59.61731	17.72361	Shotgun	..	3.290289	1128667	M	G2a2	..	H	..	..	..	..	0.00166	5.234941659	[0.001,0.002]	minus	..	PASS (literature)	No	0.262795261029816	0.737204738970184	0	0	1	0
vik_grt036.SG	vik_grt036	vik_grt036	..	2018	KrzewinskaCurrentBiology2018	..	878	990-1155 calCE (985¬±35, Ua-22734)	Sweden_Viking.SG	Sigtuna, church 1 (St. Gertrud)	Sweden	59.61731	17.72361	Shotgun	..	2.199662	1041345	M	I2a2	..	H13a1a5	..	..	..	..	0.00705	10.68181818	[0.006,0.008]	minus	..	PASS (literature)	No	0.280204196222569	0.719795803777431	0	0	1	0
vik_gtm021.SG	vik_gtm021	vik_gtm021	..	2018	KrzewinskaCurrentBiology2018	..	900	900-1200 CE	Sweden_Viking.SG	Sigtuna, church 1 (Urmakaren)	Sweden	59.61731	17.72361	Shotgun	..	0.431699	397648	F	..	..	H5	..	..	..	..	..	..	..	minus	..	PASS (literature)	No	NA	NA	NA	0	1	0
vik_KAL006.SG	vik_KAL006	vik_KAL006	..	2018	KrzewinskaCurrentBiology2018	..	900	900-1200 CE	Sweden_Viking.SG	Sigtuna, cemetery 3 (Kalsandet)	Sweden	59.61731	17.72361	Shotgun	..	1.192644	783367	F	..	..	V7a	..	..	..	..	..	..	..	minus	..	PASS (literature)	No	0.0730403743413157	0.926959625658684	0	0	1	0
vik_kal009.SG	vik_kal009	vik_kal009	..	2018	KrzewinskaCurrentBiology2018	..	900	900-1200 CE	Sweden_Viking.SG	Sigtuna, cemetery 3 (Kalsandet)	Sweden	59.61731	17.72361	Shotgun	..	0.189523	202572	F	..	..	T2f1	..	..	..	..	..	..	..	minus	..	PASS (literature)	No	NA	NA	NA	0	1	0
vik_stg021.SG	vik_stg021	vik_stg021	..	2018	KrzewinskaCurrentBiology2018	..	924	901-1151 calCE (1020¬±35, Ua-22728)	Sweden_Viking.SG	Sigtuna, church 1 (St. Gertrud)	Sweden	59.61731	17.72361	Shotgun	..	3.494887	1085641	F	..	..	J1d1b1	..	..	..	..	..	..	..	minus	..	PASS (literature)	No	0.236276375676231	0.763723624323769	0	0	1	0
vik_stg026.SG	vik_stg026	vik_stg026	..	2018	KrzewinskaCurrentBiology2018	..	1054	778-1015 calCE (1115¬±35, Ua-22722)	Sweden_Viking.SG	Sigtuna, church 1 (St. Gertrud)	Sweden	59.61731	17.72361	Shotgun	..	0.599119	510566	F	..	..	J1c2k	..	..	..	..	..	..	..	minus	..	PASS (literature)	No	NA	NA	NA	0	1	0
vik_urm160.SG	vik_urm160	vik_urm160	..	2018	KrzewinskaCurrentBiology2018	..	821	1039-1220 calCE (885¬±35, Ua-22740)	Sweden_Viking.SG	Sigtuna, church 1 (Urmakaren)	Sweden	59.61731	17.72361	Shotgun	..	1.358313	852376	M	R1b1a1a2a1	..	H1q	..	..	..	..	0.00757	9.265605875	[0.006,0.009]	minus	..	PASS (literature)	No	0.196044347491777	0.803955652508223	0	0	1	0
I12410	I12410	MB1 '08 E-448 Ind 1	petrous	2019	OlaldeScience2019	Lalueza-Fox, Carles	2550	800-400 BCE	Iberia_IA	Barcelona, Pacs del Pened√®s, Mas d'en Boixos-1	Spain	41.3616	1.6694	1240K	1	4.186833	818626	M	R1b1a1a2a1a2	648.4	H	[0.977,0.995]	0.108	0.402	6274	0.00551	5.009	[0.003,0.008]	half	S12410.E1.L1	PASS (Xcontam=0.006)	No	0.422717829251008	0.577282170748992	0	0	0	1
I12208	I12208	SRH-02	petrous	2019	OlaldeScience2019	Delibes de Castro, Germ√°n	3240	1368-1338 calBCE, 1322-1211 calBCE	Iberia_LBA_Cogotas	Valladolid, San Rom√°n de Hornija, La Requejada	Spain	41.459	-5.289	1240K	1	3.656066	860198	F	..	389.4	K1a1b1	[0.982,0.996]	0.15	0.008	10070	..	..	..	half	S12208.E1.L1	PASS	No	0.463655576104952	0.536344423895048	0	0	0	1
I12209	I12209	SRH-03	petrous	2019	OlaldeScience2019	Delibes de Castro, Germ√°n	3240	1368-1338 calBCE, 1322-1211 calBCE	Iberia_LBA_Cogotas	Valladolid, San Rom√°n de Hornija, La Requejada	Spain	41.459	-5.289	1240K	1	4.907739	899574	M	R1b1a1a2a1a2(xR1b1a1a2a1a2c,xR1b1a1a2a1a2b1,xR1b1a1a2a1a2a5)	656	H1ah	[0.991,1.000]	0.092	0.412	7242	0.00495	5.38	[0.003,0.007]	half	S12209.E1.L1	PASS (Xcontam=0.005)	No	0.421046708781174	0.578953291218826	0	0	0	1
I12514	I12514	UE 119A	tooth (premolar)	2019	OlaldeScience2019	Lalueza-Fox, Carles	863	1155-1020 calBCE (960¬±30 BP, Beta-459794)	Iberia_Islamic	Castell√≥, Palau de Betx√≠	Spain	39.9333	-0.2	1240K	1	0.624929	511048	M	J2a	402.7	HV0+195	[0.995,1.000]	0.082	0.379	794	0.0104	2.167	[0.001,0.02]	half	S12514.E1.L1	PASS (Xcontam=0.01)	No	0.457656116919823	0.542343883080177	0	0	0	1
I12516	I12516	UE 30001-3	bone	2019	OlaldeScience2019	Lalueza-Fox, Carles	948	1030-975 calBCE (1030¬±30 BP, Beta-372984)	Iberia_Islamic	Castell√≥, Vinaros	Spain	40.4703	0.4756	1240K	1	0.484838	424327	F	..	147.1	U5b2b2	[0.991,0.999]	0.084	0.01	1602	..	..	..	half	S12516.E1.L1	PASS	No	NA	NA	NA	0	0	1
I12640	I12640	CRCRV285-ADNUB50	tooth	2019	OlaldeScience2019	Lalueza-Fox, Carles	2575	750-500 BCE [layer date based on horse bones buried beside the human skeleton 696-540 calBCE (2510 BP, Beta-463865)]	Iberia_IA	Barcelona, Can Roqueta-Can Revella	Spain	41.5373	2.1329	1240K	1	0.053317	61499	M	R1b1a1a2a1a2	16.57	H1t	[0.944,0.989]	0.139	0.388	14	n/a (<200 SNPs)	n/a (<200 SNPs)	n/a (<200 SNPs)	half	S12640.E1.L1	PASS (mtcontam=0.974)	No	NA	NA	NA	0	0	1
I12648	I12648	UE 1147	tooth	2019	OlaldeScience2019	Lalueza-Fox, Carles	750	1100-1300 CE	Iberia_Islamic	Valencia, Carrer Sagunto 49	Spain	39.4697	-0.3774	1240K	1	0.02414	28586	M	R1b1	68.99	H1	[0.982,0.996]	0.114	0.415	6	n/a (<200 SNPs)	n/a (<200 SNPs)	n/a (<200 SNPs)	half	S12648.E1.L1	PASS	No	NA	NA	NA	0	0	1
I12647	I12647	UE 1996	tooth	2019	OlaldeScience2019	Lalueza-Fox, Carles	750	1100-1300 CE	Iberia_Islamic	Valencia, Carrer Sagunto 49	Spain	39.4697	-0.3774	1240K	1	1.043059	619870	F	..	151.6	H1ak1	[0.990,1.000]	0.106	0.007	4473	..	..	..	half	S12647.E1.L1	PASS	No	0.532931164196351	0.467068835803649	0	0	0	1
I12644	I12644	UE 1617	tooth	2019	OlaldeScience2019	Lalueza-Fox, Carles	750	1100-1300 CE	Iberia_Islamic	Valencia, Carrer Sagunto 49	Spain	39.4697	-0.3774	1240K	1	0.757301	558375	M	E1b1b1b1a1	212.7	U4a2	[0.994,1.000]	0.062	0.382	1076	-0.000175	-0.146	[0,0.002]	half	S12644.E1.L1	PASS	No	NA	NA	NA	0	0	1
AV1	AV1	AV1	petrous	2018	AmorimNatureCommunications2018	AmorimNatureCommunications2018	1361	541-637 calCE (1487¬±26 BP)	Hungary_AvarPeriod	Sz√≥l√°d	Hungary	46.28333333	17.85	1240K	..	2.573859	802843	U	R1b1a1a2a1	..	X2m'n	..	..	..	..	..	..	..	half	..	PASS (literature)	No	0.224519672572864	0.775480327427136	0	0	1	0
AV2	AV2	AV2	petrous	2018	AmorimNatureCommunications2018	AmorimNatureCommunications2018	1356	548-641 calCE (1472¬±27 BP)	Hungary_Avar_daughter.or.mother.AV1	Sz√≥l√°d	Hungary	46.28333333	17.85	1240K	..	2.491975	772227	F	..	..	X2m'n	..	..	..	..	..	..	..	half	..	PASS (literature)	No	0.183343800208827	0.816656199791173	0	0	1	0
CL121	CL121	CL121	petrous	2018	AmorimNatureCommunications2018	..	1345	580-630 CE (based on context at the same cemetery)	Italy_North_EarlyMedieval_Langobards	Piedmont, Collegno	Italy	45.0792	7.5783	1240K	..	2.681562	863047	M	R1b1a1a2a2	..	T2b	..	..	..	..	0.007151	3.100107773	[0.003,0.012]	half	..	PASS (literature, Xcontam=0.007)	No	0.619989440650246	0.380010559349754	0	0	0	1
CL145	CL145	CL145	petrous	2018	AmorimNatureCommunications2018	..	1345	580-630 CE (based on context at the same cemetery)	Italy_North_EarlyMedieval_Langobards_brother.CL146_son.CL151	Piedmont, Collegno	Italy	45.0792	7.5783	1240K	..	2.444114	833236	M	R1b1a1a2a1a	..	T2b	..	..	..	..	0.007974	3.255626714	[0.003,0.013]	half	..	PASS (literature, Xcontam=0.008)	No	0.18691210257533	0.81308789742467	0	0	0	1
CL146	CL146	CL146	petrous	2018	AmorimNatureCommunications2018	..	1345	580-630 CE (based on context at the same cemetery)	Italy_North_EarlyMedieval_Langobards	Piedmont, Collegno	Italy	45.0792	7.5783	1240K	..	2.631048	844241	M	R1b1a1a2a1a	..	T2b3	..	..	..	..	0.002852	1.572413732	[0,0.006]	half	..	PASS (literature)	No	0.222858694222934	0.777141305777066	0	0	0	1
CL151	CL151	CL151	petrous	2018	AmorimNatureCommunications2018	..	1345	580-630 CE (based on context at the same cemetery)	Italy_North_EarlyMedieval_Langobards_mother.CL145_mother.CL146	Piedmont, Collegno	Italy	45.0792	7.5783	1240K	..	1.500677	716258	U	H3a2a	..	T2b	..	..	..	..	..	..	..	half	..	PASS (literature)	No	0.185068110187044	0.814931889812956	0	0	0	1
CL23	CL23	CL23	petrous	2018	AmorimNatureCommunications2018	..	1345	580-630 CE (based on context at the same cemetery)	Italy_North_EarlyMedieval_Langobards	Piedmont, Collegno	Italy	45.0792	7.5783	1240K	..	2.771415	859538	M	T1a2b	..	H	..	..	..	..	0.003937	2.048718601	[0,0.008]	half	..	PASS (literature)	No	0.492972396446153	0.507027603553847	0	0	0	1
CL30	CL30	CL30	petrous	2018	AmorimNatureCommunications2018	..	1345	580-630 CE (based on context at the same cemetery)	Italy_North_EarlyMedieval_Langobards	Piedmont, Collegno	Italy	45.0792	7.5783	1240K	..	2.346476	836605	M	R1b1a1a2a1a2	..	I1b	..	..	..	..	0.006064	2.744229154	[0.002,0.01]	half	..	PASS (literature, Xcontam=0.006)	No	0.695127955936923	0.304872044063077	0	0	0	1
CL36	CL36	CL36	petrous	2018	AmorimNatureCommunications2018	..	1345	580-630 CE (based on context at the same cemetery)	Italy_North_EarlyMedieval_Langobards	Piedmont, Collegno	Italy	45.0792	7.5783	1240K	..	1.618577	672052	U	..	..	X2b	..	..	..	..	..	..	..	half	..	PASS (literature)	No	0.587041502785939	0.412958497214061	0	0	0	1
CL38	CL38	CL38	petrous	2018	AmorimNatureCommunications2018	..	1345	580-630 CE (based on context at the same cemetery)	Italy_North_EarlyMedieval_Langobards	Piedmont, Collegno	Italy	45.0792	7.5783	1240K	..	2.093405	762112	M	E1b1b1a1b1a	..	X2	..	..	..	..	0.003866	1.831009129	[0,0.008]	half	..	PASS (literature)	No	0.641204548009807	0.358795451990193	0	0	0	1
CL47	CL47	CL47	petrous	2018	AmorimNatureCommunications2018	..	1345	580-630 CE (based on context at the same cemetery)	Italy_North_EarlyMedieval_Langobards	Piedmont, Collegno	Italy	45.0792	7.5783	1240K	..	1.935867	771029	U	R1b1a1a2	..	H11a	..	..	..	..	..	..	..	half	..	PASS (literature)	No	0.394677264290909	0.605322735709091	0	0	0	1
CL49	CL49	CL49	..	2018	AmorimNatureCommunications2018	..	1345	580-630 CE (based on context at the same cemetery)	Italy_North_EarlyMedieval_Langobards	Piedmont, Collegno	Italy	45.0792	7.5783	1240K	..	0.374788	320313	M	R1b1a1a2a1b1	..	n/a	..	..	..	..	0.037356	1.747271467	[0,0.079]	minus	..	PASS (literature)	No	NA	NA	NA	0	0	1
CL57	CL57	CL57	petrous	2018	AmorimNatureCommunications2018	..	1345	580-630 CE (based on context at the same cemetery)	Italy_North_EarlyMedieval_Langobards	Piedmont, Collegno	Italy	45.0792	7.5783	1240K	..	1.444995	777936	M	R1b1a1a2a1b1	..	H24a	..	..	..	..	0.004534	1.738784285	[0,0.01]	half	..	PASS (literature)	No	0.405688881697011	0.594311118302989	0	0	0	1
CL63	CL63	CL63	petrous	2018	AmorimNatureCommunications2018	..	1345	580-630 CE (based on context at the same cemetery)	Italy_North_EarlyMedieval_Langobards	Piedmont, Collegno	Italy	45.0792	7.5783	1240K	..	2.313623	847975	M	I1a3	..	H	..	..	..	..	0.007866	3.094382198	[0.003,0.013]	half	..	PASS (literature, Xcontam=0.008)	No	0.310088629667311	0.689911370332689	0	0	0	1
CL83	CL83	CL83	petrous	2018	AmorimNatureCommunications2018	..	1345	580-630 CE (based on context at the same cemetery)	Italy_North_EarlyMedieval_Langobards_brother.CL84_son.CL87	Piedmont, Collegno	Italy	45.0792	7.5783	1240K	..	1.030667	683335	U	..	..	H1	..	..	..	..	..	..	..	half	..	PASS (literature)	No	0.292745707972676	0.707254292027324	0	0	0	1
CL84	CL84	CL84	petrous	2018	AmorimNatureCommunications2018	..	1345	580-630 CE (based on context at the same cemetery)	Italy_North_EarlyMedieval_Langobards	Piedmont, Collegno	Italy	45.0792	7.5783	1240K	..	2.164943	816453	M	R1b1a1a2a1a1c2a1	..	H1t	..	..	..	..	0.003593	1.868807916	[0,0.007]	half	..	PASS (literature)	No	0.241023433092147	0.758976566907853	0	0	0	1
CL87	CL87	CL87	petrous	2018	AmorimNatureCommunications2018	..	1345	580-630 CE (based on context at the same cemetery)	Italy_North_EarlyMedieval_Langobards_mother.CL83_mother.CL84_daughter.CL102	Piedmont, Collegno	Italy	45.0792	7.5783	1240K	..	2.715718	855410	U	E1a	..	H1	..	..	..	..	..	..	..	half	..	PASS (literature)	No	0.278338143098546	0.721661856901454	0	0	0	1
CL92	CL92	CL92	petrous	2018	AmorimNatureCommunications2018	..	1345	580-630 CE (based on context at the same cemetery)	Italy_North_EarlyMedieval_Langobards_son.CL93	Piedmont, Collegno	Italy	45.0792	7.5783	1240K	..	1.587163	752159	M	R1b1a1a2a1a3	..	H	..	..	..	..	0.006763	2.343258429	[0.001,0.012]	half	..	PASS (literature, Xcontam=0.007)	No	0.230750738030732	0.769249261969268	0	0	0	1
CL93	CL93	CL93	petrous	2018	AmorimNatureCommunications2018	..	1345	580-630 CE (based on context at the same cemetery)	Italy_North_EarlyMedieval_Langobards	Piedmont, Collegno	Italy	45.0792	7.5783	1240K	..	1.97176	786389	M	R1b1a1a2a1a	..	J2b1a	..	..	..	..	0.005636	2.241885794	[0.001,0.011]	half	..	PASS (literature, Xcontam=0.006)	No	0.2365040165315	0.7634959834685	0	0	0	1
CL94	CL94	CL94	petrous	2018	AmorimNatureCommunications2018	..	1345	580-630 CE (based on context at the same cemetery)	Italy_North_EarlyMedieval_Langobards	Piedmont, Collegno	Italy	45.0792	7.5783	1240K	..	2.522906	873522	M	R1b1a1a2a1a2f	..	K1c1	..	..	..	..	0.005404	2.503548702	[0.001,0.01]	half	..	PASS (literature, Xcontam=0.005)	No	0.450108818127275	0.549891181872725	0	0	0	1
SZ12	SZ12	SZ12	petrous	2018	AmorimNatureCommunications2018	AmorimNatureCommunications2018	1442	412-604 CE (based on context at the same cemetery)	Hungary_Langobard	Sz√≥l√°d	Hungary	46.28333333	17.85	1240K	..	0.914452	503062	M	I2a2a1	..	W6	..	..	..	..	0.005691	1.412284267	[0,0.014]	half	..	PASS (literature)	No	0.317178557404144	0.682821442595856	0	0	1	0
SZ13	SZ13	SZ13	petrous	2018	AmorimNatureCommunications2018	AmorimNatureCommunications2018	1469	422-541 calCE (1579¬±25 BP)	Hungary_Langobard_son.SZ24_father.SZ7_brother.SZ22	Sz√≥l√°d	Hungary	46.28333333	17.85	1240K	..	2.459785	825443	M	I2a2a1b2a2a2	..	N1b1b1	..	..	..	..	0.005477	2.482219522	[0.001,0.01]	half	..	PASS (literature, Xcontam=0.005)	No	0.22551054252583	0.77448945747417	0	0	1	0
SZ14	SZ14	SZ14	petrous	2018	AmorimNatureCommunications2018	AmorimNatureCommunications2018	1442	412-604 CE (based on context at the same cemetery)	Hungary_Langobard	Sz√≥l√°d	Hungary	46.28333333	17.85	1240K	..	0.470552	343735	M	I2a2a1	..	I3	..	..	..	..	0.008923	1.139874901	[0,0.024]	half	..	PASS (literature)	No	NA	NA	NA	0	1	0
SZ16	SZ16	SZ16	petrous	2018	AmorimNatureCommunications2018	AmorimNatureCommunications2018	1442	412-604 CE (based on context at the same cemetery)	Hungary_Langobard	Sz√≥l√°d	Hungary	46.28333333	17.85	1240K	..	1.076037	639815	M	R1b1a1a2a1a1c	..	U4b1b	..	..	..	..	-0.000892	-0.51118123	[0,0.003]	half	..	PASS (literature)	No	0.237568301445621	0.762431698554379	0	0	1	0
SZ18	SZ18	SZ18	petrous	2018	AmorimNatureCommunications2018	AmorimNatureCommunications2018	1442	412-604 CE (based on context at the same cemetery)	Hungary_Langobard	Sz√≥l√°d	Hungary	46.28333333	17.85	1240K	..	1.563028	716518	M	E1b1b1a1b2	..	H13a1a2	..	..	..	..	0.003354	1.42144483	[0,0.008]	half	..	PASS (literature)	No	0.40457218152554	0.59542781847446	0	0	1	0
SZ19	SZ19	SZ19	petrous	2018	AmorimNatureCommunications2018	AmorimNatureCommunications2018	1463	426-549 calCE (1567¬±24 BP)	Hungary_Langobard	Sz√≥l√°d	Hungary	46.28333333	17.85	1240K	..	2.252753	754662	F	..	..	HV9c	..	..	..	..	..	..	..	half	..	PASS (literature)	No	0.676070100168442	0.323929899831558	0	0	1	0
SZ22	SZ22	SZ22	petrous	2018	AmorimNatureCommunications2018	AmorimNatureCommunications2018	1442	412-604 CE (based on context at the same cemetery)	Hungary_Langobard_son.SZ24_brother.SZ22	Sz√≥l√°d	Hungary	46.28333333	17.85	1240K	..	1.710897	695137	M	I2a2a1b2a2a2	..	N1b1b1	..	..	..	..	0.012681	3.453552698	[0.005,0.02]	half	..	PASS (literature, Xcontam=0.013)	No	0.220378714187097	0.779621285812903	0	0	1	0
SZ23	SZ23	SZ23	petrous	2018	AmorimNatureCommunications2018	AmorimNatureCommunications2018	1442	412-604 CE (based on context at the same cemetery)	Hungary_Langobard	Sz√≥l√°d	Hungary	46.28333333	17.85	1240K	..	1.853955	718162	M	R1b1a1a2a1a1c	..	H13a1a2	..	..	..	..	0.007406	2.521238696	[0.002,0.013]	half	..	PASS (literature, Xcontam=0.007)	No	0.29671584949883	0.70328415050117	0	0	1	0
SZ24	SZ24	SZ24	petrous	2018	AmorimNatureCommunications2018	AmorimNatureCommunications2018	1442	412-604 CE (based on context at the same cemetery)	Hungary_Langobard	Sz√≥l√°d	Hungary	46.28333333	17.85	1240K	..	0.702109	438269	M	I2a2a2a	..	U4b	..	..	..	..	0.013282	1.909069532	[0,0.027]	half	..	PASS (literature)	No	NA	NA	NA	0	1	0
SZ27	SZ27	SZ27	petrous	2018	AmorimNatureCommunications2018	AmorimNatureCommunications2018	1475	412-538 calCE (1595¬±27 BP)	Hungary_Langobard	Sz√≥l√°d	Hungary	46.28333333	17.85	1240K	..	2.803805	894808	M	R1b1a1a2a1a2b1	..	N1a1a1a1	..	..	..	..	0.008397	2.350369336	[0.001,0.015]	half	..	PASS (literature, Xcontam=0.008)	No	0.411299860175871	0.588700139824129	0	0	1	0
SZ28	SZ28	SZ28	petrous	2018	AmorimNatureCommunications2018	AmorimNatureCommunications2018	1442	412-604 CE (based on context at the same cemetery)	Hungary_Langobard	Sz√≥l√°d	Hungary	46.28333333	17.85	1240K	..	2.330065	756041	F	..	..	H3b5	..	..	..	..	..	..	..	half	..	PASS (literature)	No	0.540112288685327	0.459887711314673	0	0	1	0
SZ32	SZ32	SZ32	petrous	2018	AmorimNatureCommunications2018	AmorimNatureCommunications2018	1442	412-604 CE (based on context at the same cemetery)	Hungary_Langobard	Sz√≥l√°d	Hungary	46.28333333	17.85	1240K	..	2.457579	775053	F	..	..	H74	..	..	..	..	..	..	..	half	..	PASS (literature)	No	0.534836192175389	0.465163807824611	0	0	1	0
SZ37	SZ37	SZ37	petrous	2018	AmorimNatureCommunications2018	AmorimNatureCommunications2018	1447	430-577 calCE (1544¬±26 BP)	Hungary_Langobard	Sz√≥l√°d	Hungary	46.28333333	17.85	1240K	..	0.722704	475760	M	R1b1a1a2a1a2b1	..	H66a	..	..	..	..	0.001958	0.389643367	[0,0.012]	half	..	PASS (literature)	No	NA	NA	NA	0	1	0
SZ38	SZ38	SZ38	petrous	2018	AmorimNatureCommunications2018	AmorimNatureCommunications2018	1442	412-604 CE (based on context at the same cemetery)	Hungary_Langobard	Sz√≥l√°d	Hungary	46.28333333	17.85	1240K	..	2.061661	725637	F	..	..	HV0	..	..	..	..	..	..	..	half	..	PASS (literature)	No	0.311362747345303	0.688637252654697	0	0	1	0
SZ40	SZ40	SZ40	petrous	2018	AmorimNatureCommunications2018	AmorimNatureCommunications2018	1442	412-604 CE (based on context at the same cemetery)	Hungary_Langobard	Sz√≥l√°d	Hungary	46.28333333	17.85	1240K	..	1.924424	722333	F	..	..	T2	..	..	..	..	..	..	..	half	..	PASS (literature)	No	0.629568824603308	0.370431175396692	0	1	1	0
SZ42	SZ42	SZ42	petrous	2018	AmorimNatureCommunications2018	AmorimNatureCommunications2018	1442	412-604 CE (based on context at the same cemetery)	Hungary_Langobard	Sz√≥l√°d	Hungary	46.28333333	17.85	1240K	..	2.782921	840821	M	R1b1a1a2a1a2b1	..	K2a6	..	..	..	..	0.005916	2.733222514	[0.002,0.01]	half	..	PASS (literature, Xcontam=0.006)	No	0.3112142455646	0.6887857544354	0	0	1	0
SZ7	SZ7	SZ7	petrous	2018	AmorimNatureCommunications2018	AmorimNatureCommunications2018	1442	412-604 CE (based on context at the same cemetery)	Hungary_Langobard	Sz√≥l√°d	Hungary	46.28333333	17.85	1240K	..	1.848099	748887	M	I2a2a1b2a2a2	..	T2e	..	..	..	..	0.004616	1.777415655	[0,0.01]	half	..	PASS (literature)	No	0.217981964506401	0.782018035493599	0	0	1	0
SZ9	SZ9	SZ9	petrous	2018	AmorimNatureCommunications2018	AmorimNatureCommunications2018	1442	412-604 CE (based on context at the same cemetery)	Hungary_Langobard	Sz√≥l√°d	Hungary	46.28333333	17.85	1240K	..	2.667596	809957	U	D1b1d1a	..	J1b1a1d	..	..	..	..	..	..	..	half	..	PASS (literature)	No	0.185866329538632	0.814133670461368	0	0	1	0
SZ11.SG	SZ11	SZ11	petrous	2018	AmorimNatureCommunications2018	AmorimNatureCommunications2018	1442	412-604 CE (based on context at the same cemetery)	Hungary_Langobard.SG	Sz√≥l√°d	Hungary	46.28333333	17.85	Shotgun	..	9.279219	1180814	M	R1b1a1a2a1a1c2b2b1a1a1	..	K2a3a	..	..	..	..	0.002049	0.809695801	[0,0.007]	half	..	PASS (literature)	No	0.237131233345868	0.762868766654132	0	0	1	0
SZ15.SG	SZ15	SZ15	petrous	2018	AmorimNatureCommunications2018	AmorimNatureCommunications2018	1442	412-604 CE (based on context at the same cemetery)	Hungary_Langobard.SG	Sz√≥l√°d	Hungary	46.28333333	17.85	Shotgun	..	10.826289	1181035	M	R1a1a1b1a3a	..	H1c1	..	..	..	..	0.001034	0.600565019	[0,0.004]	half	..	PASS (literature)	No	0.271186425043447	0.728813574956553	0	0	1	0
SZ1.SG	SZ1	SZ1	petrous	2018	AmorimNatureCommunications2018	AmorimNatureCommunications2018	1250	600-800 CE	Hungary_AvarPeriod.SG	Sz√≥l√°d	Hungary	46.28333333	17.85	Shotgun	..	9.279219	1181117	M	R1a1a1b2a	..	J1b	..	..	..	..	-0.000225	-0.076397333	[0,0.006]	half	..	PASS (literature)	No	0.492658346849429	0.507341653150571	0	0	1	0
SZ2.SG	SZ2	SZ2	petrous	2018	AmorimNatureCommunications2018	AmorimNatureCommunications2018	1442	412-604 CE (based on context at the same cemetery)	Hungary_Langobard.SG	Sz√≥l√°d	Hungary	46.28333333	17.85	Shotgun	..	6.329387	1176754	M	T1a1a	..	T1a1	..	..	..	..	..	..	..	half	..	PASS (literature)	No	0.226827362384299	0.773172637615701	0	0	1	0
SZ36.SG	SZ36	SZ36	petrous	2018	AmorimNatureCommunications2018	AmorimNatureCommunications2018	1442	412-604 CE (based on context at the same cemetery)	Hungary_Langobard.SG	Sz√≥l√°d	Hungary	46.28333333	17.85	Shotgun	..	5.763835	1173847	M	T1a1a1b2	..	U4c2a	..	..	..	..	..	..	..	half	..	PASS (literature)	No	0.533398606379007	0.466601393620993	0	0	1	0
SZ3.SG	SZ3	SZ3	petrous	2018	AmorimNatureCommunications2018	AmorimNatureCommunications2018	1442	412-604 CE (based on context at the same cemetery)	Hungary_Langobard.SG	Sz√≥l√°d	Hungary	46.28333333	17.85	Shotgun	..	5.763835	1181309	M	I2a2a1b2a2	..	H18	..	..	..	..	-0.003198	-3.160466302	[0,0]	half	..	PASS (literature)	No	0.33038792839191	0.66961207160809	0	0	1	0
SZ43.SG	SZ43	SZ43	petrous	2018	AmorimNatureCommunications2018	AmorimNatureCommunications2018	1431	435-604 calCE (1521¬±25 BP)	Hungary_Langobard.SG	Sz√≥l√°d	Hungary	46.28333333	17.85	Shotgun	..	11.762964	1181334	M	I2a2a1a2a1a1	..	H1e	..	..	..	..	0.001419	0.431326263	[0,0.008]	half	..	PASS (literature)	No	0.54837506644858	0.451624933551419	0	0	1	0
SZ45.SG	SZ45	SZ45	petrous	2018	AmorimNatureCommunications2018	AmorimNatureCommunications2018	1442	412-604 CE (based on context at the same cemetery)	Hungary_Langobard.SG	Sz√≥l√°d	Hungary	46.28333333	17.85	Shotgun	..	10.739735	1181237	M	I1a1b1	..	J1c	..	..	..	..	-0.000581	-0.282056087	[0,0.003]	half	..	PASS (literature)	No	0.385333409696199	0.614666590303801	0	0	1	0
SZ4.SG	SZ4	SZ4	petrous	2018	AmorimNatureCommunications2018	AmorimNatureCommunications2018	1442	412-604 CE (based on context at the same cemetery)	Hungary_Langobard.SG	Sz√≥l√°d	Hungary	46.28333333	17.85	Shotgun	..	11.762964	1181245	M	R1b1a1a2a1a1b1a	..	H1c9	..	..	..	..	0.003456	0.604914934	[0,0.015]	half	..	PASS (literature)	No	0.221071931430903	0.778928068569097	0	0	1	0
SZ5.SG	SZ5	SZ5	petrous	2018	AmorimNatureCommunications2018	AmorimNatureCommunications2018	1442	412-604 CE (based on context at the same cemetery)	Hungary_Langobard.SG	Sz√≥l√°d	Hungary	46.28333333	17.85	Shotgun	..	6.248029	1176362	M	R1b1a1a2a1a2a1b	..	J2b1	..	..	..	..	-0.00086	-0.992114077	[0,0.001]	half	..	PASS (literature)	No	0.353577648286646	0.646422351713354	0	0	1	0
scy009.SG	scy009	Group 1, Kurgan 1 , Grouping 1	..	2018	KrzewinskaScienceAdvances2018	..	2550	768-431 calBCE (2470¬±30 BP, Beta-451570)	Ukraine_Scythian.SG	Cherkasy Region, Gorodische District, Starosillya	Ukraine	46.323	29.4702	Shotgun	..	2.163051	1038655	M	R1b1a1a2	..	J2b1a6	..	..	..	..	..	..	..	minus	..	PASS (literature)	No	0.223368520080289	0.776631479919711	0	0	1	0
scy192.SG	scy192	Barrow 103, Burial 1	..	2018	KrzewinskaScienceAdvances2018	..	1650	450-150 BCE [other dates from similar context]	Moldova_Scythian.SG	Slobodzeya District, Glinoe	Moldova	46.6684	29.8001	Shotgun	..	0.715383	595203	F	..	..	H8c	..	..	..	..	..	..	..	minus	..	PASS (literature)	No	0.472603222592039	0.527396777407961	0	0	1	0
scy301.SG	scy301	..	..	2018	KrzewinskaScienceAdvances2018	..	2248	390-205 calBCE (2240¬±30 BP, Poz-91092)	Moldova_Scythian.SG	Slobodzeya District, Glinoe	Moldova	46.6684	29.8001	Shotgun	..	1.036558	754048	M	R1b1a1a2	..	U5b2a3	..	..	..	..	..	..	..	minus	..	PASS (literature)	No	0.805141681228857	0.194858318771143	0	0	1	0
scy303.SG	scy303	Barrow 75, Burial 2	..	2018	KrzewinskaScienceAdvances2018	..	2242	380-203 calBCE (2225¬±30 BP, Poz-91115)	Moldova_Scythian_o2.SG	Slobodzeya District, Glinoe	Moldova	46.6684	29.8001	Shotgun	..	1.143438	788148	F	..	..	U5a1a2b	..	..	..	..	..	..	..	minus	..	PASS (literature)	No	0.262056930771984	0.737943069228016	0	0	1	0
scy304.SG	scy304	..	..	2018	KrzewinskaScienceAdvances2018	..	2217	361-172 calBCE (2185¬±30 BP, Poz-91116)	Moldova_Scythian.SG	Slobodzeya District, Glinoe	Moldova	46.6684	29.8001	Shotgun	..	0.071934	82835	M	R1b1a1a2	..	U4	..	..	..	..	..	..	..	minus	..	PASS (literature)	No	NA	NA	NA	0	1	0
scy311.SG	scy311	Barrow 43, Burial 1	..	2018	KrzewinskaScienceAdvances2018	..	2247	389-204 calBCE (2235¬±35 BP, Poz-91119)	Moldova_Scythian.SG	Slobodzeya District, Glinoe	Moldova	46.6684	29.8001	Shotgun	..	0.328855	327086	F	..	..	T2b	..	..	..	..	..	..	..	minus	..	PASS (literature)	No	NA	NA	NA	0	1	0
scy332.SG	scy332	Barrow 65, Burial 1	..	2018	KrzewinskaScienceAdvances2018	..	1631	248-391 calCE (1720¬±30 BP, Poz-91120)	Moldova_Scythian_o3_lc.SG	Slobodzeya District, Glinoe	Moldova	46.6684	29.8001	Shotgun	..	0.012616	14775	F	..	..	M10a1a1a	..	..	..	..	..	..	..	minus	..	PASS (literature)	No	NA	NA	NA	0	1	0
I4556_published	I4556	TFC-16.SI.204.Ind 2 (tooth 31 + 32)	tooth	2019	OlaldeScience2019	Lalueza-Fox, Carles	2550	700-500 BCE	Iberia_IA_PreIberian_published	Barcelona, Avinyonet del Pened√®s, Font de la Canya	Spain	..	..	1240K	5	0.118176	125078	F	..	..	K1a12a	..	..	..	..	..	..	..	half,half,half,half,ss.half	S4556.E1.L1,S4557.E1.L1,S4556.E1.L2,S4556.E1.L3,S4556.E1.L4	PASS (literature)	No	NA	NA	NA	0	0	1
N17.SG	N17	N17	petrous	2018	FernandesScientificReports2018	..	3846	2016-1775 calBCE (3560¬±30 BP, Poz-77332)	Poland_EBA.SG	Gustorzyn	Poland	52.66	18.88	Shotgun	..	2.461703	1074631	M	R1a1	..	J1c1b1a	..	..	..	..	..	..	..	minus	..	PASS (literature)	No	0.121409643498533	0.878590356501467	0	0	1	0
N18.SG	N18	N18	petrous	2018	FernandesScientificReports2018	..	5463	3636-3389 calBCE (4730¬±35 BP, Poz-71316)	Poland_TRB.SG	Pikutkowo	Poland	52.62	18.96	Shotgun	..	1.88942	974168	F	..	..	N1a1a1	..	..	..	..	..	..	..	minus	..	PASS (literature)	No	0.783882272756369	0	0.21611772724363	0	1	0
N20.SG	N20	N20	petrous	2018	FernandesScientificReports2018	..	5462	3636-3388 calBCE (4735¬±35 BP, Poz-71315)	Poland_TRB.SG	Pikutkowo	Poland	52.62	18.96	Shotgun	..	0.974753	735974	M	C1a2	..	H3t	..	..	..	..	..	..	..	minus	..	PASS (literature)	No	0.760510488911184	0	0.239489511088816	0	1	0
N22.SG	N22	N22	petrous	2018	FernandesScientificReports2018	..	6291	4442-4240 calBCE (5470¬±40 BP, Poz-77331)	Poland_BKG.SG	Brzesc Kujawski	Poland	52.61	18.9	Shotgun	..	1.872284	972044	F	..	..	U5a1c	..	..	..	..	..	..	..	minus	..	PASS (literature)	No	-0.0785692175732333	0	1.07856921757323	0	1	0
N25.SG	N25	N25	petrous	2018	FernandesScientificReports2018	..	6250	4600-4000 BCE	Poland_BKG.SG	Oslonki	Poland	52.61	18.8	Shotgun	..	2.487802	1055361	F	..	..	K2a	..	..	..	..	..	..	..	minus	..	PASS (literature)	No	0.866670856653279	0	0.133329143346721	0	1	0
N26.SG	N26	N26	petrous	2018	FernandesScientificReports2018	..	6151	4334-4068 calBCE (5380¬±35 BP, Poz-77330)	Poland_BKG.SG	Konary	Poland	50.67	21.38	Shotgun	..	2.268987	1049737	M	G2a2b2a1a	..	T2b30	..	..	..	..	..	..	..	minus	..	PASS (literature)	No	0.904543912439426	0	0.0954560875605744	0	1	0
N27.SG	N27	N27	petrous	2018	FernandesScientificReports2018	..	6250	4600-4000 BCE	Poland_BKG.SG	Oslonki	Poland	52.61	18.8	Shotgun	..	1.933427	1003248	M	G2a2b2a1a1	..	V14	..	..	..	..	..	..	..	minus	..	PASS (literature)	No	0.84946304354208	0	0.15053695645792	0	1	0
N28.SG	N28	N28	petrous	2018	FernandesScientificReports2018	..	6074	4251-3996 calBCE	Poland_BKG.SG	Oslonki	Poland	52.61	18.8	Shotgun	..	1.824906	984960	M	G2a2b2a1a1a2	..	T2b	..	..	..	..	..	..	..	minus	..	PASS (literature)	No	0.882141110746872	0	0.117858889253128	0	1	0
N31.SG	N31	N31	petrous	2018	FernandesScientificReports2018	..	6138	4323-4052 calBCE (5350¬±40 BP, Poz-77356)	Poland_BKG_o2.SG	Oslonki	Poland	52.61	18.8	Shotgun	..	1.833427	969046	F	..	..	H26	..	..	..	..	..	..	..	minus	..	PASS (literature)	No	0.831221600821054	0	0.168778399178946	0	1	0
N36.SG	N36	N36	petrous	2018	FernandesScientificReports2018	..	6250	4600-4000 BCE	Poland_BKG.SG	Konary	Poland	50.67	21.38	Shotgun	..	1.902719	976414	F	..	..	J1c5	..	..	..	..	..	..	..	minus	..	PASS (literature)	No	0.820921651475034	0	0.179078348524966	0	1	0
N38.SG	N38	N38	petrous	2018	FernandesScientificReports2018	..	5033	3263-2903 calBCE (4380¬±40 BP, Poz-77333)	Poland_GAC.SG	Brzesc Kujawski	Poland	52.61	18.9	Shotgun	..	2.214032	1022642	F	..	..	T2c1-146	..	..	..	..	..	..	..	minus	..	PASS (literature)	No	0.717021694690533	0	0.282978305309467	0	1	0
N44.SG	N44	N44	petrous	2018	FernandesScientificReports2018	..	4405	2570-2430 calBCE (3950¬±35 BP, Poz-77329)	Poland_CWC_o.SG	Pikutkowo	Poland	52.62	18.96	Shotgun	..	2.185667	1017645	F	..	..	U5a1b2	..	..	..	..	..	..	..	minus	..	PASS (literature)	No	0.128564194312864	0.871435805687136	0	0	1	0
N45.SG	N45	N45	petrous	2018	FernandesScientificReports2018	..	4405	2570-2340 calBCE	Poland_CWC_o.SG	Pikutkowo	Poland	52.62	18.96	Shotgun	..	2.472478	1050046	F	..	..	H5a8	..	..	..	..	..	..	..	minus	..	PASS (literature)	No	0.143528028384626	0.856471971615374	0	0	1	0
N49.SG	N49	N49	petrous	2018	FernandesScientificReports2018	..	4405	2570-2340 calBCE	Poland_CWC.SG	Pikutkowo	Poland	52.62	18.96	Shotgun	..	2.224865	1045306	M	I2a2a	..	H6a1a	..	..	..	..	..	..	..	minus	..	PASS (literature)	No	0.0433205013489224	0.956679498651078	0	0	1	0
I1584	I1584	M10-111	petrous	2016	LazaridisNature2016	Pinhasi, Ron	5776	3943-3708 calBCE (5016¬±31 BP, OxA-32776)	Anatolia_C	Northwest Anatolia, Marmara, Barcƒ±n	Turkey	40.3037	29.6085	1240K	3	0.966723	577097	F	..	..	K1a17	..	..	..	..	..	..	..	half,half,half	S1584.E1.L1,S1584.E1.L2,S1584.E1.L3	PASS	No	0.844949189836527	0	0.155050810163473	0	0	1
MS10614.SG	MS10614	MS10614	tooth	2018	ZallouaScientificReports2018	..	2220	361-178 calBCE (2190¬±30 BP, Beta-)	Ibiza_Punic.SG	Balearic Islands, Ibiza, Saint Antoni de Portmany, Can Portes d'es Jurat hipogeo Ca's Moli	Spain	..	..	Shotgun	..	0.401043	335079	F	..	..	T2b	..	..	..	..	..	..	..	..	..	PASS (literature)	No	NA	NA	NA	0	0	1
CHA002_merged	CHA002	CH.NIG.11559	bone tooth (molar)	2019	VillalbaMoucoCurrentBiology2019	..	7135	5301-5069 calBCE (6227¬±28 BP, MAMS-29127)	Iberia_EN_Cardial	Cueva de Chaves	Spain	..	..	1240k	2	0.173885	142913	M	R1b	..	K1a2a	..	..	..	..	..	..	..	..	CHA002.A0102,CHA002.B0102	PASS (literature)	No	NA	NA	NA	0	0	1
CHA003_merged	CHA003	CH.NIG.11558	bone	2019	VillalbaMoucoCurrentBiology2019	..	7097	5296-4998 calBCE (6180¬±54 BP, D-AMS-015821)	Iberia_EN_Cardial	Cueva de Chaves	Spain	..	..	1240k	2	0.478551	378467	M	I2a1b	..	K1a3a	..	..	..	..	..	..	..	..	CHA003.A0102,CHA003.A0103	PASS (literature)	No	NA	NA	NA	0	0	1
ELT002_merged	ELT002	UE 69 C: 589 S:7 N¬∫ Inv: 14227	tooth (molar) tooth	2019	VillalbaMoucoCurrentBiology2019	..	5771	3933-3709 calBCE (5008¬±23 BP, MAMS-16160)	Iberia_MN	Cova de Els Trocs	Spain	..	..	1240k	2	3.394444	831758	M	I2a1a1	..	J1c1b	..	..	..	..	..	..	..	..	ELT002.A0101,ELT002.B0101	PASS (literature)	No	0.777552922311025	0	0.222447077688975	0	0	1
ELT006_merged	ELT006	UE:1 C: 650 S:1 N¬∫ Inv: 22404	tooth (molar) tooth (molar)	2019	VillalbaMoucoCurrentBiology2019	..	5807	3946-3767 calBCE (5035¬±23 BP, MAMS-16165)	Iberia_MN	Cova de Els Trocs	Spain	..	..	1240k	2	2.033775	716426	M	I2a1a1	..	U3a1	..	..	..	..	..	..	..	..	ELT006.A0101,ELT006.B0101	PASS (literature)	No	0.715899051675159	0	0.284100948324841	0	0	1
FUC003_merged	FUC003	H62 UE 622	tooth	2019	VillalbaMoucoCurrentBiology2019	..	7035	5208-4961 calBCE (6120¬±30 BP, UGA-7565)	Iberia_EN_Epicardial	Fuente Celada	Spain	..	..	1240k	2	0.55333	437381	M	G2a2a1	..	X2b + 226	..	..	..	..	..	..	..	..	FUC003.B0101,FUC003.B0102	PASS (literature)	No	NA	NA	NA	0	0	1
ZBC_IPB001.B-C0101_Luk2-Pinarbasi	ZBC	ZBC	bone (phalanx)	2019	FeldmanNatureCommunications2019	..	15405	13649-13261 calBCE (12890¬±40 BP, MAMS-30693)	Anatolia_Epipaleolithic	Pƒ±narbasÃßI	Turkey	37.483333	33.033333	1240k	1	2.350848	863964	M	C1a2	..	K2b	..	..	..	..	..	..	..	..	IPB001. B/C0101	PASS (literature)	No	NA	NA	NA	0	0	1
ZHAG_BON004.A0101_Luk10	ZHAG	ZHAG	petrous	2019	FeldmanNatureCommunications2019	..	9900	8300-7600 BCE (Archaeological context date)	Anatolia_N	Boncuklu	Turkey	37.75	32.866667	1240k	1	1.243703	772944	F	..	..	N1a1a1	..	..	..	..	..	..	..	..	BON004. A0101	PASS (literature)	source Neolithic Anatolian	1.00158909316455	0	-0.00158909316454547	0	0	1
ZMOJ_BON014.A0101_Luk21	ZMOJ	ZMOJ	tooth (molar)	2019	FeldmanNatureCommunications2019	..	9900	8300-7600 BCE (Archaeological context date)	Anatolia_N	Boncuklu	Turkey	37.75	32.866667	1240k	1	0.646215	529618	M	C	..	K1a	..	..	..	..	..	..	..	..	BON014. A0101	PASS (literature)	No	NA	NA	NA	0	0	1
Goyet_final_provisional.SG	Goyet_final	Goyet Q56-1	..	2018	HajdinjakNature2018	Paabo, Svante	42540	41050-40130 calBCE	Goyet_Neanderthal.SG	Goyet Cave	Belgium	50.446	5.008	Shotgun	..	1.49073	887911	F	..	..	..	..	..	..	..	..	..	..	ss.minus	..	PASS (literature)	No	NA	NA	NA	0	1	0
Les_Cottes_final_provisional.SG	Les_Cottes_final	Les Cottes Z4-1514	..	2018	HajdinjakNature2018	Paabo, Svante	43230	41790-40770 calBCE	LesCottes_Neanderthal.SG	Les Cottes	France	..	..	Shotgun	..	1.827941	919949	F	..	..	..	..	..	..	..	..	..	..	ss.minus	..	PASS (literature)	No	NA	NA	NA	0	0	1
Spy_final_provisional.SG	Spy_final	Spy 94a	..	2018	HajdinjakNature2018	Paabo, Svante	38515	37200-35930 calBCE	Spy_Neanderthal.SG	Spy Cave	Belgium	50.482222	4.669167	Shotgun	..	0.663808	553719	M	A0-T	..	..	..	..	..	..	..	..	..	ss.minus	..	PASS (literature)	No	NA	NA	NA	0	1	0
VindijaG1_final_provisional.SG	VindijaG1_final	Vindija 87	..	2018	HajdinjakNature2018	Paabo, Svante	51950	50000 BCE	VindijaG1_Neanderthal.SG	Vindija Cave	Croatia	46.299167	16.070556	Shotgun	..	0.937846	684735	F	..	..	..	..	..	..	..	..	..	..	ss.minus	..	PASS (literature)	No	NA	NA	NA	0	1	0
DAV-A-8_38.SG	DAV-A8	DAV-A8	tooth (canine)	2018	EbenesersdottirScience2018	EbenesersdottirScience2018	1000	900-1000 CE	Iceland_Pre_Christian.SG	Dalvik, Brimnes	Iceland	..	..	Shotgun	2	2.254293	980120	F	..	..	H1	..	..	..	..	..	..	..	minus	25_P1,25_S1	PASS (literature)	No	0.172826092951186	0.827173907048814	0	0	1	0
FSS-A-1_38.SG	FSS-A1	FSS-A1	tooth (premolar)	2018	EbenesersdottirScience2018	EbenesersdottirScience2018	1015	870-1000 CE	Iceland_Pre_Christian.SG	Fremri-Svartardalur	Iceland	..	..	Shotgun	1	0.542843	465764	F	..	..	U4a2	..	..	..	..	..	..	..	minus	34_P1	PASS (literature)	No	NA	NA	NA	0	1	0
GRS-A-1_38.SG	GRS-A1	GRS-A1	tooth (molar)	2018	EbenesersdottirScience2018	EbenesersdottirScience2018	1015	870-1000 CE	Iceland_Pre_Christian.SG	Grimsstadir	Iceland	..	..	Shotgun	2	0.221539	196904	M	R1a1a1b1a3b	..	K1a1b1b	..	..	..	..	..	..	..	minus	38_P1,38_P2	PASS (literature)	No	NA	NA	NA	0	1	0
HSJ-A-1_38.SG	HSJ-A1	HSJ-A1	tooth (molar)	2018	EbenesersdottirScience2018	EbenesersdottirScience2018	1015	870-1000 CE	Iceland_Pre_Christian.SG	Hrolfsstadir	Iceland	..	..	Shotgun	4	5.283111	1164678	M	I1a1b3b	..	H3g1	..	..	..	..	..	..	..	minus	2_P1,2_P2,39_P1,39_S1	PASS (literature)	No	0.172741985900782	0.827258014099218	0	0	1	0
SBT-A-1_38.SG	SBT-A1	SBT-A1	tooth (molar)	2018	EbenesersdottirScience2018	EbenesersdottirScience2018	1015	870-1000 CE	Iceland_Pre_Christian.SG	Smyrlaberg	Iceland	..	..	Shotgun	2	2.344746	1043109	M	I1a2a1a2	..	H3g1a	..	..	..	..	..	..	..	minus	66_P1,66_P2	PASS (literature)	No	0.336451303767262	0.663548696232738	0	0	1	0
SSG-A-2_38.SG	SSG-A2	SSG-A2	tooth (premolar)	2018	EbenesersdottirScience2018	EbenesersdottirScience2018	1025	850-1000 CE	Iceland_Pre_Christian.SG	Silastadir	Iceland	..	..	Shotgun	2	4.176357	1145149	M	R1b1a1a2a1a2c1	..	J1c3g	..	..	..	..	..	..	..	minus	67_P2,67_S1	PASS (literature)	No	0.27789304805871	0.72210695194129	0	0	1	0
SSG-A-4_38.SG	SSG-A4	SSG-A4	tooth (molar)	2018	EbenesersdottirScience2018	EbenesersdottirScience2018	1025	850-1000 CE	Iceland_Pre_Christian.SG	Silastadir	Iceland	..	..	Shotgun	3	3.270227	1076496	F	..	..	J1b1a1a	..	..	..	..	..	..	..	minus	63_P1,63_P2,63_S1	PASS (literature)	No	0.228462862000287	0.771537137999713	0	1	1	0
STT-A-2_38.SG	STT-A2	STT-A2	tooth (molar)	2018	EbenesersdottirScience2018	EbenesersdottirScience2018	1000	900-1000 CE	Iceland_Pre_Christian.SG	Straumur	Iceland	..	..	Shotgun	2	3.160599	1110874	M	R1b1a1a2a1a2c1	..	U4b1b1	..	..	..	..	..	..	..	minus	74_P1,74_S1	PASS (literature)	No	0.19603753077287	0.80396246922713	0	1	1	0
YGS-B-2_38.SG	YGS-B2	YGS-B2 (XXY, Kleinfelter's syndrome)	tooth (molar)	2018	EbenesersdottirScience2018	EbenesersdottirScience2018	1015	870-1000 CE	Iceland_Pre_Christian.SG	Ytra-Gardshorn	Iceland	..	..	Shotgun	2	1.559299	830814	U	R1b1a1a2a1a	..	J1c1a	..	..	..	..	..	..	..	minus	92_P1,92_P1_L2	PASS (literature)	No	0.278185317453023	0.721814682546977	0	0	1	0
s19_V10_2.SG	V10	TU 1325: L1925	tooth (premolar)	2019	SaagCurrentBiology2019	SaagCurrentBiology2019	2560	790-430 calBCE (2484¬±40 BP, UBA-26115)	Estonia_IA.SG	Laane-Viru, Hiiem√§gi at Kunda, tarand XI, burial 24	Estonia	59.4967	26.5479	Shotgun	..	0.340528	340752	M	R1a1c-CTS1070	..	H1a	..	..	..	..	..	..	..	minus	..	PASS (literature)	No	NA	NA	NA	0	1	0
s19_V12_1.SG	V12	AI 4780: L118	tooth (molar)	2019	SaagCurrentBiology2019	SaagCurrentBiology2019	2150	360-40 calBCE (2125¬±35 BP, Poz-98257)	Estonia_IA.SG	Saare, Kurevere, tarand VII	Estonia	58.4049	22.0066	Shotgun	..	0.215536	225925	M	N3a3a-L550	..	I1a1c	..	..	..	..	..	..	..	minus	..	PASS (literature)	No	NA	NA	NA	0	1	0
s19_V9_2.SG	V9	AI 5306: kogum 3	tooth (premolar)	2019	SaagCurrentBiology2019	SaagCurrentBiology2019	3065	1220-1010 calBCE (2924¬±32 BP, Hela-2365)	Estonia_BA.SG	Harju, Joelahtme 7, cist	Estonia	59.4403	25.1349	Shotgun	..	0.403226	390127	M	R1a1'2-Z645	..	K1c1h	..	..	..	..	..	..	..	minus	..	PASS (literature)	No	NA	NA	NA	0	1	0
s19_VII4_1.SG	VII4	AI 5074: L64	tooth (molar)	2019	SaagCurrentBiology2019	SaagCurrentBiology2019	2530	760-400 calBCE (2425¬±35 BP, Poz-98210)	Estonia_IA.SG	Laane-Viru, Tandemagi IV at Vohma, tarand 2	Estonia	59.5313	25.8661	Shotgun	..	0.305082	309945	M	N3a3a-L550	..	T1a1b	..	..	..	..	..	..	..	minus	..	PASS (literature)	No	NA	NA	NA	0	1	0
s19_VIII5_2.SG	VIII5	1622	tooth (canine)	2019	SaagCurrentBiology2019	SaagCurrentBiology2019	1763	75-300 CE	Russia_IA.SG	Ingria, Malli, eastern tarand, square 84/73 (horizon 2)	Russia	59.4683	28.8038	Shotgun	..	0.34815	338766	F	..	..	T1a1b	..	..	..	..	..	..	..	minus	..	PASS (literature)	No	NA	NA	NA	0	1	0
s19_X08_1.SG	X08	AM?: L1	tooth (molar)	2019	SaagCurrentBiology2019	SaagCurrentBiology2019	2820	930-810 calBCE (2733¬±26 BP, SUERC-80021 (GU47832)	Estonia_BA.SG	Harju, Lookese at Muuksi, cist A	Estonia	59.505	25.5281	Shotgun	..	0.256951	269371	M	R1a1c-YP340	..	T2a1b1a2	..	..	..	..	..	..	..	minus	..	PASS (literature)	No	NA	NA	NA	0	1	0
s19_X11_1.SG	X11	AM 331: N10	tooth (molar)	2019	SaagCurrentBiology2019	SaagCurrentBiology2019	2910	1030-890 calBCE (2805¬±26 BP, SUERC-80010 (GU47824)	Estonia_BA.SG	Ida-Viru, Napa 3, cist	Estonia	59.3992	27.0142	Shotgun	..	0.191091	206954	M	R1a	..	J1c2k	..	..	..	..	..	..	..	minus	..	PASS (literature)	No	NA	NA	NA	0	1	0
RISE1159.SG	RISE1159	ind 1	petrous	2019	SchroederPNAS2019	SchroederPNAS2019	4730	2882-2678 calBCE (4180¬±22 BP)	Poland_Koszyce_GAC.SG	Koszyce, site 3	Poland	48.7	21.2	Shotgun	..	2.655982	1068129	F	..	..	T2b	..	..	..	..	..	..	..	minus	..	PASS (literature)	No	0.545263159290787	0.454736840709213	0	0	1	0
RISE1160.SG	RISE1160	ind 2	petrous	2019	SchroederPNAS2019	SchroederPNAS2019	4714	2891-2637 calBCE (4187¬±36 BP)	Poland_Koszyce_GAC.SG_son.RISE1159.SG.son.RISE1168.SG	Koszyce, site 3	Poland	48.7	21.2	Shotgun	..	1.894605	996013	M	I2a2a	..	T2b	..	..	..	..	..	..	..	minus	..	PASS (literature)	No	0.576418108206205	0.423581891793795	0	0	1	0
RISE1161.SG	RISE1161	ind 3	petrous	2019	SchroederPNAS2019	SchroederPNAS2019	4757	2914-2700 calBCE (4239¬±33 BP)	Poland_Koszyce_GAC.SG	Koszyce, site 3	Poland	48.7	21.2	Shotgun	..	1.224078	813323	F	..	..	H27+16093	..	..	..	..	..	..	..	minus	..	PASS (literature)	No	0.533801486563608	0.466198513436392	0	0	1	0
RISE1162.SG	RISE1162	ind 4	petrous	2019	SchroederPNAS2019	SchroederPNAS2019	4747	2912-2681 calBCE (4230¬±36 BP)	Poland_Koszyce_GAC.SG_daughter.RISE1170.SG.sister.RISE1164.SG	Koszyce, site 3	Poland	48.7	21.2	Shotgun	..	2.855699	1104048	M	I2a2a	..	K1a1b1e	..	..	..	..	..	..	..	minus	..	PASS (literature)	No	0.540264412382207	0.459735587617793	0	0	1	0
RISE1163.SG	RISE1163	ind 5	petrous	2019	SchroederPNAS2019	SchroederPNAS2019	4735	2891-2679 calBCE (4196¬±25 BP)	Poland_Koszyce_GAC.SG	Koszyce, site 3	Poland	48.7	21.2	Shotgun	..	3.806159	1147530	M	I2a2a	..	HV0a	..	..	..	..	..	..	..	minus	..	PASS (literature)	No	0.547735388995604	0.452264611004396	0	1	1	0
RISE1164.SG	RISE1164	ind 6	petrous	2019	SchroederPNAS2019	SchroederPNAS2019	4470	2577-2462 calBCE (3986¬±31 BP)	Poland_Koszyce_GAC.SG_son.RISE1170.SG.brother.RISE1164.SG	Koszyce, site 3	Poland	48.7	21.2	Shotgun	..	1.05169	751938	F	..	..	K1a1b1e	..	..	..	..	..	..	..	minus	..	PASS (literature)	No	0.60420480392196	0.39579519607804	0	0	1	0
RISE1165.SG	RISE1165	ind 7	petrous	2019	SchroederPNAS2019	SchroederPNAS2019	4743	2906-2679 calBCE (4220¬±34 BP)	Poland_Koszyce_GAC.SG	Koszyce, site 3	Poland	48.7	21.2	Shotgun	..	2.097855	1025600	M	I2a2a	..	HV16	..	..	..	..	..	..	..	minus	..	PASS (literature)	No	0.561147870011351	0.438852129988648	0	0	1	0
RISE1166.SG	RISE1166	ind 8	petrous	2019	SchroederPNAS2019	SchroederPNAS2019	4908	3024-2891 calBCE (4330¬±34 BP)	Poland_Koszyce_GAC.SG	Koszyce, site 3	Poland	48.7	21.2	Shotgun	..	2.825223	1079562	F	..	..	J1c3f	..	..	..	..	..	..	..	minus	..	PASS (literature)	No	0.505415219321549	0.494584780678451	0	0	1	0
RISE1167.SG	RISE1167	ind 9	petrous	2019	SchroederPNAS2019	SchroederPNAS2019	4728	2886-2669 calBCE (4180¬±27 BP)	Poland_Koszyce_GAC.SG_daughter.RISE1166.SG.sister.RISE1171.SG	Koszyce, site 3	Poland	48.7	21.2	Shotgun	..	2.340494	1039137	F	..	..	J1c3f	..	..	..	..	..	..	..	minus	..	PASS (literature)	No	0.519636511939516	0.480363488060484	0	0	1	0
RISE1168.SG	RISE1168	ind 10	petrous	2019	SchroederPNAS2019	SchroederPNAS2019	4676	2871-2580 calBCE (4126¬±36 BP)	Poland_Koszyce_GAC.SG_brother.RISE1169.SG.brother.RISE1173.SG.brother.RISE1163.SG	Koszyce, site 3	Poland	48.7	21.2	Shotgun	..	2.348355	1063074	M	I2a2a	..	HV0a	..	..	..	..	..	..	..	minus	..	PASS (literature)	No	0.540902770273256	0.459097229726744	0	0	1	0
RISE1169.SG	RISE1169	ind 11	petrous	2019	SchroederPNAS2019	SchroederPNAS2019	4741	2904-2678 calBCE (4215¬±35 BP)	Poland_Koszyce_GAC.SG_brother.RISE1168.SG.brother.RISE1173.SG.brother.RISE1163.SG	Koszyce, site 3	Poland	48.7	21.2	Shotgun	..	0.969182	730820	M	I2a2a	..	HV0a	..	..	..	..	..	..	..	minus	..	PASS (literature)	No	0.605297823401227	0.394702176598773	0	0	1	0
RISE1170.SG	RISE1170	ind 12	petrous	2019	SchroederPNAS2019	SchroederPNAS2019	4749	2900-2697 calBCE (4213¬±26 BP)	Poland_Koszyce_GAC.SG	Koszyce, site 3	Poland	48.7	21.2	Shotgun	..	3.528417	1112811	F	..	..	K1a1b1e	..	..	..	..	..	..	..	minus	..	PASS (literature)	No	0.54458684593492	0.45541315406508	0	0	1	0
RISE1171.SG	RISE1171	ind 13	petrous	2019	SchroederPNAS2019	SchroederPNAS2019	4768	2928-2707 calBCE (4264¬±34 BP)	Poland_Koszyce_GAC.SG_son.RISE1166.SG.brother.RISE1167.SG	Koszyce, site 3	Poland	48.7	21.2	Shotgun	..	2.465457	1075219	M	I2a2a	..	J1c3f	..	..	..	..	..	..	..	minus	..	PASS (literature)	No	0.531793262011142	0.468206737988858	0	0	1	0
RISE1172.SG	RISE1172	ind 14	petrous	2019	SchroederPNAS2019	SchroederPNAS2019	4675	2872-2577 calBCE (4119¬±38 BP)	Poland_Koszyce_GAC.SG_mother.RISE1163.SG.mother.RISE1173.SG	Koszyce, site 3	Poland	48.7	21.2	Shotgun	..	2.811703	1076411	F	..	..	HV0a	..	..	..	..	..	..	..	minus	..	PASS (literature)	No	0.652197211763885	0.347802788236115	0	0	1	0
RISE1173.SG	RISE1173	ind 15	petrous	2019	SchroederPNAS2019	SchroederPNAS2019	4634	2872-2496 calBCE (4099¬±53 BP)	Poland_Koszyce_GAC.SG_brother.RISE1169.SG.brother.RISE1168.SG.brother.RISE1163.SG	Koszyce, site 3	Poland	48.7	21.2	Shotgun	..	2.747482	1097337	M	I2a2a	..	HV0a	..	..	..	..	..	..	..	minus	..	PASS (literature)	No	0.5676074355407	0.4323925644593	0	0	1	0
RISE1246.SG	RISE1246	grave 3ZC ind 4	petrous	2019	SchroederPNAS2019	SchroederPNAS2019	4715	2895-2635 calBCE (4190¬±40 BP)	Poland_Ksiaznice_GAC.SG	Z≈Çota-Ksiaznice	Poland	50.2	21.4	Shotgun	..	0.446149	417705	F	..	..	K1a+195	..	..	..	..	..	..	..	minus	..	PASS (literature)	No	0.623356142208621	0.376643857791379	0	0	1	0
RISE1248.SG	RISE1248	grave 3ZC ind 2	petrous	2019	SchroederPNAS2019	SchroederPNAS2019	4725	3100-2450 BCE [based on other dates from same archaeological context in same study]	Poland_Ksiaznice_GAC.SG	Z≈Çota-Ksiaznice	Poland	50.2	21.4	Shotgun	..	0.732095	604561	F	..	..	H5a1	..	..	..	..	..	..	..	minus	..	PASS (literature)	No	NA	NA	NA	0	1	0
RISE1249.SG	RISE1249	grave 3ZC ind 1	tooth	2019	SchroederPNAS2019	SchroederPNAS2019	4737	2905-2668 calBCE (4210¬±40 BP)	Poland_Ksiaznice_GAC.SG	Z≈Çota-Ksiaznice	Poland	50.2	21.4	Shotgun	..	0.944539	710701	F	..	..	J1c3f	..	..	..	..	..	..	..	minus	..	PASS (literature)	No	0.616884071494919	0.383115928505081	0	0	1	0
LD1174.SG	LD1174	LD1174	petrous	2019	GonzalesFortesProcRoyalSocB2019	GonzalesFortesProcRoyalSocB2019	6415	4520-4410 calBCE (3989¬±30 BP, Beta-441391)	Iberia_MN_BA.SG	Lucena, Sima del Angel	Spain	37.406111	-4.416389	Shotgun	..	2.252519	913135	F	..	..	U5b2b5	..	..	..	..	..	..	..	minus	..	PASS (literature)	No	0.738386517650147	0	0.261613482349853	0	0	1
LD270.SG	LD270	LD270	petrous	2019	GonzalesFortesProcRoyalSocB2019	GonzalesFortesProcRoyalSocB2019	6336	4258-4514 calBCE (3940¬±30 BP, Beta-441387)	Iberia_MN_BA.SG	Lorga de Din	Portugal	41.708333	-6.927778	Shotgun	..	2.942517	855937	U	H2	..	U8a	..	..	..	..	..	..	..	minus	..	PASS (literature)	No	0.75683749629951	0	0.24316250370049	0	0	1
JK1967	JK1967	milk tooth-L47	tooth	2018	LamnidisNatureCommunications2018	LamnidisNatureCommunications2018	1400	300-800 CE	Finland_Levanluhta_lc	Isokyro, Levanluhta	Finland	..	..	1240K	1	0.009602	8970	U	..	..	..	..	..	..	..	..	..	..	half	JK1967	PASS (literature)	No	NA	NA	NA	0	1	0
JK1968	JK1968	2:1:a16 -L20	tooth	2018	LamnidisNatureCommunications2018	LamnidisNatureCommunications2018	1400	300-800 CE	Finland_Levanluhta	Isokyro, Levanluhta	Finland	..	..	1240K	2	0.432027	361686	F	..	..	U5a1a1a‚Äôb‚Äôn	..	..	..	..	..	..	..	half,minus	JK1968,JK1968.nonUDG	PASS (literature)	No	NA	NA	NA	0	1	0
JK1970	JK1970	477 -L46	tooth	2018	LamnidisNatureCommunications2018	LamnidisNatureCommunications2018	1400	300-800 CE	Finland_Levanluhta	Isokyro, Levanluhta	Finland	..	..	1240K	2	0.396517	334649	F	..	..	U5a1a1	..	..	..	..	..	..	..	half,minus	JK1970,JK1970.nonUDG	PASS (literature)	No	NA	NA	NA	0	1	0
JK2065	JK2065	2:1:a3 -L17	tooth	2018	LamnidisNatureCommunications2018	LamnidisNatureCommunications2018	1400	300-800 CE	Finland_Levanluhta_B	Isokyro, Levanluhta	Finland	..	..	1240K	2	0.254657	223768	F	..	..	K1a4a1b	..	..	..	..	..	..	..	half,minus	JK2065,JK2065.nonUDG	PASS (literature)	No	NA	NA	NA	0	1	0
ans003.SG	ans003	Ansarve3	tooth	2019	SanchezQuintoPNAS2019	SanchezQuintoPNAS2019	5250	3490-3110 calBCE (4595¬±65 BP, Ua-3783 4560¬±30 BP, Beta-432256)	Sweden_Megalithic.SG	Ansarve	Sweden	57.338491	18.256295	Shotgun	11	0.100903	111450	F	..	..	T2b8	..	..	..	..	..	..	..	minus	..	PASS (literature)	No	NA	NA	NA	0	1	0
ans008.SG	ans008	Ansarve8	tooth	2019	SanchezQuintoPNAS2019	SanchezQuintoPNAS2019	5135	3340-3030 calBCE (4480¬±31 BP, Ua-45398)	Sweden_Megalithic.SG	Ansarve	Sweden	57.338491	18.256295	Shotgun	12	1.647168	878569	M	I2a1b1a1	..	J1c5	..	..	..	..	..	..	..	minus	..	PASS (literature)	No	0.702725765478407	0	0.297274234521593	0	1	0
ans014.SG	ans014	Ansarve14	teeth	2019	SanchezQuintoPNAS2019	SanchezQuintoPNAS2019	5090	3330-2950 calBCE (4450¬±30 BP, Beta-402962)	Sweden_Megalithic.SG	Ansarve	Sweden	57.338491	18.256295	Shotgun	14	1.781065	930508	M	I2a1b1a1	..	J1c5	..	..	..	..	..	..	..	minus	..	PASS (literature)	No	0.715036563256859	0	0.284963436743141	0	1	0
ans017.SG	ans017	Ansarve17	teeth	2019	SanchezQuintoPNAS2019	SanchezQuintoPNAS2019	5080	3330-2930 calBCE (4430¬±30 BP, Beta-402965)	Sweden_Megalithic.SG	Ansarve	Sweden	57.338491	18.256295	Shotgun	13	2.961673	1109883	M	I2a1b1a1	..	HV0a	..	..	..	..	..	..	..	minus	..	PASS (literature)	No	0.708588119240003	0	0.291411880759997	0	1	0
kol6-ALL_DATA.SG	kol006	Kolin6	tooth	2019	SanchezQuintoPNAS2019	SanchezQuintoPNAS2019	6775	4910-4740 calBCE (5950¬±25 BP, UGAMS-9615)	Czech_Megalithic.SG	Kol√≠n	Czech Republic	50.028889	15.201157	Shotgun	10	1.437478	777676	F	..	..	W1+119	..	..	..	..	..	..	..	minus,plus	..	PASS (literature)	No	0.994326755172411	0	0.00567324482758908	0	1	0
lai001.SG	lai001	Lairo1	bone (cranial)	2019	SanchezQuintoPNAS2019	SanchezQuintoPNAS2019	5180	3360-3100 calBCE (4537¬±34 BP, SUERC-45833)	Sweden_Megalithic.SG	Ansarve	Sweden	57.338491	18.256295	Shotgun	1	0.108781	124044	M	I2a1b	..	U5b2	..	..	..	..	..	..	..	minus	..	PASS (literature)	No	NA	NA	NA	0	1	0
prs002-ALL_DATA.SG	prs002	Primrose2	tooth	2019	SanchezQuintoPNAS2019	SanchezQuintoPNAS2019	5675	3790-3660 calBCE (4950¬±30 BP, Beta-446171)	Ireland_Megalithic.SG	Primrose Grange	Ireland	54.2469	-8.55609	Shotgun	8	3.764807	1119566	F	..	..	H1+16189	..	..	..	..	..	..	..	minus,plus,ss.minus	..	PASS (literature)	No	0.79764287488449	0	0.20235712511551	0	1	0
prs009-ALL_DATA.SG	prs008/009	Primrose9	teeth	2019	SanchezQuintoPNAS2019	SanchezQuintoPNAS2019	5380	3500-3360 calBCE (4670¬±30 BP, Beta-446174 4590¬±30 BP, Beta-446175)	Ireland_Megalithic.SG	Midhowe Chambered Cairn	Great Britain	59.156543	-3.099138	Shotgun+whole.genome.capture	12	3.460814	1122257	M	I2a2a1a1a	..	U5b2c	..	..	..	..	..	..	..	minus,plus,ss.minus	..	PASS (literature)	No	0.809072291181995	0	0.190927708818005	0	1	0
prs013-ALL_DATA.SG	prs013/014	Primrose13	teeth	2019	SanchezQuintoPNAS2019	SanchezQuintoPNAS2019	5450	3630-3370 calBCE (4690¬±30 BP, Beta-446179)	Ireland_Megalithic.SG	Primrose Grange	Ireland	54.2469	-8.55609	Shotgun+whole.genome.capture	9	4.232406	1145014	M	I2a2a1a1a	..	T2b3c	..	..	..	..	..	..	..	minus,plus,ss.minus	..	PASS (literature)	No	0.770890127916918	0	0.229109872083082	0	1	0
prs016-ALL_DATA.SG	prs016	Primrose16	tooth	2019	SanchezQuintoPNAS2019	SanchezQuintoPNAS2019	5560	3690-3530 calBCE (4830¬±30 BP, Beta-446180)	Ireland_Megalithic.SG	Primrose Grange	Ireland	54.2469	-8.55609	Shotgun	2	4.349734	1161741	M	I2a2a1a1a	..	K1a4a1	..	..	..	..	..	..	..	minus,plus	..	PASS (literature)	No	0.817835302709164	0	0.182164697290836	0	1	0
I1722	I1722	I1722, Unakozovskaya, skeleton 3	bone (cranial)	2019	WangNatureCommunications2019	Pinhasi, Ron	6403	4502-4404 calBCE (5635¬±27 BP, OxA-43742)	Russia_Caucasus_Eneolithic_sibling.I2055_sibling.I2056	Unakozovskaya	Russia	44.451315	40.102863	1240K	1	0.170121	169938	F	..	226	R1a	[0.985,0.992]	0.101	0.013	235	..	..	..	half	S1722.E1.L1	PASS (literature)	No	NA	NA	NA	0	0	1
I2056	I2056	I2056, Unakozovskaya, skeleton 2b	bone (rib)	2019	WangNatureCommunications2019	Pinhasi, Ron	6456	4546-4466 calBCE (5687¬±30 BP, OxA-43741)	Russia_Caucasus_Eneolithic	Unakozovskaya	Russia	44.451315	40.102863	1240K	1	1.345056	698137	M	J2a	664	R1a	[0.988,0.994]	0.079	0.417	2840	0.00821	3.339389874	[0.002,0.009]	half	S2056.E1.L1	PASS (literature, Xcontam=0.008)	No	0.7490105756339	0	0.2509894243661	1	0	1
I6266	I6266	I6266, KLD89-11\22, Klady, kurgan 11, grave 22	tooth	2019	WangNatureCommunications2019	Pinhasi, Ron	5375	3499-3351 calBCE (4615¬±25 BP, PSUAMS-3881)	Russia_Caucasus_Maikop_Novosvobodnaya	Klady, Dlinnaya Polyana	Russia	44.385019	40.394588	1240K	1	0.66234	498628	M	J2a1	138	X2f	[0.993,0.999]	0.125	..	539	0.00409	1.378529667	[0,0.017]	half	S6266.E1.L1	PASS (literature, Xcontam=0.004)	No	NA	NA	NA	0	0	1
I6268	I6268	I6268, KLD89-11\50, Klady, kurgan 11, grave 50	tooth	2019	WangNatureCommunications2019	Pinhasi, Ron	5564	3696-3532 calBCE (4835¬±60 BP, OxA-5059)	Russia_Caucasus_Maikop_Novosvobodnaya	Klady, Dlinnaya Polyana	Russia	44.385019	40.394588	1240K	1	0.377408	336886	M	J2a1	110	R1a	[0.994,0.999]	0.143	..	285	0.00801	1.780721688	[0,0.034]	half	S6268.E1.L1	PASS (literature, Xcontam=0.008)	No	NA	NA	NA	0	0	1
I6272	I6272	I6272, KLADY_DLP, Klady-Dlinnaya Polyana,	tooth	2019	WangNatureCommunications2019	Pinhasi, Ron	5083	3337-2929 calBCE [3337-3021 calBCE (4460¬±30 BP, PSUAMS-3905), 3264-2929 calBCE (4420¬±20 BP, PSUAMS-4251)]	Russia_Caucasus_Maikop_Novosvobodnaya	Klady, Dlinnaya Polyana	Russia	44.385019	40.394588	1240K	1	0.44593	396795	M	G2a2a	631	U1b1	[0.996,0.999]	0.073	..	393	0.00967	1.524358652	[0,0.025]	half	S6272.E1.L1	PASS (literature, Xcontam=0.01)	No	NA	NA	NA	0	0	1
NV3001	NV3001	NV3001, BZNK-312/1, Nevinnomiskiy 3, kurgan 6, grave 5	petrous	2019	WangNatureCommunications2019	Krause, Johannes	3971	2116-1925 calBCE (3631¬±22 BP, MAMS-29812)	Russia_Steppe_Lola	North Caucasus steppe, Nevinnommiskij 3	Russia	44.73486	41.938749	1240K	..	2.783355	806261	M	Q1a2	..	R1b	..	..	..	..	0.00677	..	..	half	..	PASS (literature, Xcontam=0.007)	No	-0.01263711254309	1.01263711254309	0	0	0	1
RK1001	RK1001	RK1001.C0101, BZNK-034/4, Rasshevatskiy 1, kurgan 21, grave 11	tooth (molar)	2019	WangNatureCommunications2019	Krause, Johannes	4726	2879-2673 calBCE (4171¬±22 BP, MAMS-29816)	Russia_Caucasus_EBA_Yamnaya	Kuban steppe, Rasshevatskij 1	Russia	45.537249	41.116544	1240K	..	1.545515	609235	M	R1b1a2	..	U5a1d	..	..	..	..	0.00774	..	..	half	..	PASS (literature, Xcontam=0.008)	source Bronze Age herder	0	1	0	0	1	0
RK4001	RK4001	RK4001.A0101, BZNK-284/1, Rasshevatskiy 4, kurgan 1, grave 4	petrous	2019	WangNatureCommunications2019	Krause, Johannes	4277	2451-2203 calBCE (3837¬±22 BP, MAMS-29819)	Russia_Steppe_Catacomb	Kuban steppe, Rasshevatskij 4	Russia	45.535978	41.059517	1240K	..	1.004473	548136	M	R1b1a2	..	U5a1i	..	..	..	..	0.00263	..	..	half	..	PASS (literature, Xcontam=0.003)	No	0.0733468985395798	0.92665310146042	0	1	1	0
RK4002	RK4002	RK4002.B0101, BZNK-304/2, Rasshevatskiy 4, kurgan 1, grave 5	tooth (molar)	2019	WangNatureCommunications2019	Krause, Johannes	4610	2831-2489 calBCE (4050¬±22 BP, MAMS-29820)	Russia_Steppe_Catacomb	Kuban steppe, Rasshevatskij 4	Russia	45.535978	41.059517	1240K	..	1.118488	633034	M	R1b1a2	..	U4d3	..	..	..	..	0.00961	..	..	half	..	PASS (literature, Xcontam=0.01)	No	0.00150805028764012	0.99849194971236	0	1	1	0
SA6002	I11133	SIJ.001.A, BZNK-277/1, kurgan 1, grave 12, individual 1	petrous	2019	WangNatureCommunications2019	Krause, Johannes	5126	3329-3022 calBCE (4454¬±23 BP, MAMS-31139)	Russia_LateMaikop	Sinjucha, Kuban steppe	Russia	45.05	39.91	1240K	1	2.432871	726411	F	..	..	U4c1	..	..	..	..	..	..	..	half	SA6002.A0101	PASS (literature)	No	0.789916937158219	0	0.210083062841781	0	1	0
SIJ002	I11131	SIJ.002.A, BZNK-278/1, kurgan 1, grave 12/Ind. 2	petrous	2019	WangNatureCommunications2019	Krause, Johannes	5173	3346-3100 calBCE (4505¬±23 BP, MAMS-31141)	Russia_LateMaikop_1d.rel.I11132.I11133	Sinjucha, Kuban steppe	Russia	45.05	39.91	1240K	1	2.227608	713762	M	L1	..	U4c1	..	..	..	..	..	..	..	half	SIJ002.A0101	PASS (literature)	No	0.800183354435733	0	0.199816645564267	0	1	0
SIJ003	I11132	SIJ.003.A, BZNK-279/1, kurgan 1, grave 12/Ind. 3	petrous	2019	WangNatureCommunications2019	Krause, Johannes	5174	3347-3101 calBCE (4507¬±23 BP, MAMS-31142)	Russia_LateMaikop_1d.rel.I11131.I11133	Sinjucha, Kuban steppe	Russia	45.05	39.91	1240K	1	1.875562	745919	F	..	..	U4c1	..	..	..	..	..	..	..	half	SIJ003.A0101	PASS (literature)	No	0.803989457298433	0	0.196010542701567	0	1	0
MJ-16.SG	MJ-16	32	..	2019	JarveCurrentBiology2019	..	2535	756-413 calBCE (2455¬±30 BP, Poz-)	Ukraine_IA_WesternScythian.SG	Medwin, Group I, mound 6/1	Ukraine	49.40542	30.846856	Shotgun	..	0.209216	223022	M	J2a8-B437	..	T2b	..	..	..	..	..	..	..	half	..	PASS (literature)	No	NA	NA	NA	0	1	0
MJ-46.SG	MJ-46	11	..	2019	JarveCurrentBiology2019	..	2223	363-183 calBCE (2195¬±30 BP, Poz-)	Ukraine_IA_WesternScythian.SG	Mamai-Gora, The eastern sector of the burial. Object 165, burial 1	Ukraine	47.4333333	34.2666667	Shotgun	..	0.143345	156030	F	..	..	J1d6	..	..	..	..	..	..	..	half	..	PASS (literature)	No	NA	NA	NA	0	1	0
SB568A_lib.SG	I5357	Bryn_yr_Hen_Bobl_1	..	2019	BraceDiekmannNatureEcologyEvolution2019	..	4755	2911-2698 calBCE (4233¬±32 BP, OxA-12741)	Wales_LN.SG	Wales, Anglesey, Bryn Yr Hen Bobl	Great Britain	53.114647	-4.130208	Shotgun	..	0.076237	86067	F	..	..	L / N5	..	..	..	..	..	..	..	half	..	PASS (literature)	No	NA	NA	NA	0	1	0
AITI_119	AITI_119	AITI_119	tooth	2019	MittnikScience2019	Mittnik, Alissa	3739	1882-1696 calBCE (3470¬±27 BP, MAMS-21594)	Germany_Lech_EBA	Kleinaitingen-Gewerbegebiet Nord	Germany	48.22281	10.84499	1240k	1	0.804863	548554	M	R1b1a2a1a	..	U4a1a	..	..	..	1151	0.01571	3.726019236	[0.007,0.024]	half	ABI953_119KA	PASS (literature)	No	0.397773861147949	0.602226138852051	0	0	0	1
AITI_120	AITI_120	AITI_120	tooth	2019	MittnikScience2019	Mittnik, Alissa	3702	1866-1638 calBCE (3417¬±27 BP, MAMS-21595)	Germany_Lech_EBA_brother.AITI_119.brother.AITI_86.son.AITI_87	Kleinaitingen-Gewerbegebiet Nord	Germany	48.22281	10.84499	1240k.and.shotgun.merge	1	1.19141	520272	M	R1b1a2a1a2*	..	U4a1a	..	..	..	1519	0.013535	3.928120759	[0.007,0.02]	half	KLE048.A0101	PASS (literature)	No	0.419873077825432	0.580126922174568	0	0	0	1
AITI_2	AITI_2	AITI_2	tooth	2019	MittnikScience2019	Mittnik, Alissa	3741	1884-1698 calBCE (3477¬±28 BP, MAMS-21562)	Germany_Lech_EBA	Kleinaitingen-Gewerbegebiet Nord	Germany	48.22281	10.84499	1240k	1	2.64126	769657	M	R1b1a2a1a2*	..	H6a	..	..	..	4926	0.007916	5.921028027	[0.005,0.011]	half	ABI952_2KA	PASS (literature)	No	0.365096988574422	0.634903011425578	0	0	0	1
AITI_43	AITI_43	AITI_43	tooth	2019	MittnikScience2019	Mittnik, Alissa	3745	1888-1701 calBCE (3486¬±27 BP, MAMS-21571)	Germany_Lech_EBA	Kleinaitingen-Gewerbegebiet Nord	Germany	48.22281	10.84499	1240k	1	5.70325	883256	M	R1b1a2a1a2*	..	X2b+226	..	..	..	8036	0.004883	6.228770773	[0.003,0.006]	half	ABI951_43KA	PASS (literature)	No	0.424080691769912	0.575919308230088	0	0	0	1
AITI_5_d	AITI_5	AITI_5	tooth	2019	MittnikScience2019	Mittnik, Alissa	3748	1892-1704 calBCE (3493¬±28 BP, MAMS-21564)	Germany_Lech_EBA_lc	Kleinaitingen-Gewerbegebiet Nord	Germany	48.22281	10.84499	1240k.and.shotgun.merge	2	0.007608	9187	F	..	..	H5d	..	..	..	..	..	..	..	half	KLE004.A0101, KLE004.A0102	PASS (literature)	No	NA	NA	NA	0	0	1
AITI_66_d	AITI_66	AITI_66	tooth	2019	MittnikScience2019	Mittnik, Alissa	3748	1899-1696 calBCE (3489¬±34 BP, MAMS-21580)	Germany_Lech_EBA	Kleinaitingen-Gewerbegebiet Nord	Germany	48.22281	10.84499	1240k.and.shotgun.merge	1	0.210596	177695	F	..	..	U5b2b3a	..	..	..	..	..	..	..	half	KLE026.A0101	PASS (literature)	No	NA	NA	NA	0	0	1
AITI_70	AITI_70	AITI_70	tooth	2019	MittnikScience2019	Mittnik, Alissa	3901	2116-1785 calBCE (3594¬±37 BP, MAMS-21582)	Germany_Lech_EBA_father.or.son.AITI_72	Kleinaitingen-Gewerbegebiet Nord	Germany	48.22281	10.84499	1240k.and.shotgun.merge	1	0.683074	381384	M	R1b1a2a1a2*	..	J1c2c2	..	..	..	699	0.027319	3.920421148	[0.014,0.041]	half	KLE029.A0101	PASS (literature)	No	NA	NA	NA	0	0	1
AITI_72	AITI_72	AITI_72	tooth	2019	MittnikScience2019	Mittnik, Alissa	3766	1926-1705 calBCE (3508¬±34 BP, MAMS-21583)	Germany_Lech_EBA	Kleinaitingen-Gewerbegebiet Nord	Germany	48.22281	10.84499	1240k.and.shotgun.merge	1	2.7967	721397	M	R1b1a2a1a2*	..	J1c2c2	..	..	..	3702	0.003428	3.21200247	[0.001,0.006]	half	KLE030.A0101	PASS (literature)	No	0.413129404222421	0.586870595777579	0	0	0	1
AITI_78	AITI_78	AITI_78	tooth	2019	MittnikScience2019	Mittnik, Alissa	3741	1887-1694 calBCE (3474¬±34 BP, MAMS-21586)	Germany_Lech_EBA	Kleinaitingen-Gewerbegebiet Nord	Germany	48.22281	10.84499	1240k.and.shotgun.merge	1	2.30525	679165	M	R1b1a2a1a2*	..	H3	..	..	..	3182	0.006698	4.404208788	[0.004,0.01]	half	KLE033.A0101	PASS (literature)	No	0.351331137366195	0.648668862633805	0	0	0	1
AITI_95_d	AITI_95	AITI_95	tooth	2019	MittnikScience2019	Mittnik, Alissa	3705	1870-1640 calBCE (3422¬±28 BP, MAMS-21591)	Germany_Lech_EBA	Kleinaitingen-Gewerbegebiet Nord	Germany	48.22281	10.84499	1240k.and.shotgun.merge	1	0.145711	137139	F	..	..	X2b+226	..	..	..	..	..	..	..	half	KLE042.A0101	PASS (literature)	No	NA	NA	NA	0	0	1
AITI_98	AITI_98	AITI_98	tooth	2019	MittnikScience2019	Mittnik, Alissa	3628	1742-1613 calBCE (3370¬±27 BP, MAMS-21592)	Germany_Lech_EBA	Kleinaitingen-Gewerbegebiet Nord	Germany	48.22281	10.84499	1240k.and.shotgun.merge	1	0.402646	336848	M	R1b1a2a1a2*	..	H49	..	..	..	346	0.006367	1.090529912	[0,0.018]	half	KLE043.A0101	PASS (literature)	No	NA	NA	NA	0	0	1
HUGO_168_d	HUGO_168	HUGO_168	tooth	2018	MittnikScience2019 (higher coverage version of E09613_d, first published in OlaldeNature2018)	Mittnik, Alissa	4165	2289-2141 calBCE (3788¬±23 BP, MAMS-18913)	Germany_Lech_BellBeaker	Augsburg-Hugo-Eckener-Stra√üe	Germany	48.32852	10.89819	1240k	1	0.39713	329286	F	..	..	H1	..	..	..	..	..	..	..	half	ABI986_168HUGO	PASS (literature)	No	NA	NA	NA	0	0	1
HUGO_180Sk1_d	HUGO_180Sk1	HUGO_180Sk1	tooth	2018	MittnikScience2019 (higher coverage version of E09568, first published in OlaldeNature2018)	Mittnik, Alissa	4286	2461-2210 calBCE (3860¬±25 BP, MAMS-18918)	Germany_Lech_BellBeaker	Augsburg-Hugo-Eckener-Stra√üe	Germany	48.32852	10.89819	1240k	1	0.070365	78861	M	R1b1a2	..	U5b2b4	..	..	..	2784	0.057347	11.65839186	[0.048,0.067]	half	ABI932_180Sk1HUGO	PASS (literature)	No	NA	NA	NA	0	0	1
HUGO_190_d	HUGO_190	HUGO_190	tooth	2018	MittnikScience2019 (higher coverage version of E09614, first published in OlaldeNature2018)	Mittnik, Alissa	4107	2268-2046 calBCE (3748¬±19 BP, MAMS-18921)	Germany_Lech_BellBeaker	Augsburg-Hugo-Eckener-Stra√üe	Germany	48.32852	10.89819	1240k	1	0.088545	98394	F	..	..	J1c3g	..	..	..	..	..	..	..	half	ABI987_190HUGO	PASS (literature)	No	NA	NA	NA	1	0	1
OBKR_80	OBKR_80	OBKR_80	tooth	2019	MittnikScience2019	Mittnik, Alissa	3997	2134-1959 calBCE (3664¬±24 BP, MAMS-18901)	Germany_Lech_EBA	K√∂nigsbrunn-Obere Kreuzstra√üe, Baugebiet 110	Germany	48.26656	10.87857	1240k	1	2.13532	742188	M	R1b1a2a1a2*	..	K1a3	..	..	..	4517	0.007386	5.090812345	[0.005,0.01]	half	ABI988_80OK	PASS (literature)	No	0.257571494404412	0.742428505595588	0	0	0	1
OBKR_9A_d	OBKR_9A	OBKR_9A	tooth	2019	MittnikScience2019	Mittnik, Alissa	3907	2022-1892 calBCE (3596¬±22 BP, MAMS-18891)	Germany_Lech_EBA	K√∂nigsbrunn-Obere Kreuzstra√üe, Baugebiet 110	Germany	48.26656	10.87857	1240k	1	0.058574	73105	F	..	..	K1a2a	..	..	..	..	..	..	..	half	ABI1002_9AOK	PASS (literature)	No	NA	NA	NA	0	0	1
OTTM_151ind2_d	OTTM_151ind2	OTTM_151ind2	tooth	2019	MittnikScience2019	Mittnik, Alissa	3514	1623-1504 calBCE (3288¬±27 BP, MAMS-21556)	Germany_Lech_MBA	Oberottmarshausen-Kiesgrube Lauter	Germany	48.22519	10.84977	1240k.and.shotgun.merge	2	0.130786	222578	F	..	..	X2b+226	..	..	..	..	..	..	..	half	OOH020.A0101, OOH020.A0102	PASS (literature)	No	NA	NA	NA	0	0	1
POST_140_d	POST_140	POST_140	tooth	2019	MittnikScience2019	Mittnik, Alissa	3970	2114-1926 calBCE (3631¬±20 BP, MAMS-18973)	Germany_Lech_EBA_son.POST_50.son.POST_35.father.POST_28.father.POST_47	Haunstetten-Postillionstra√üe	Germany	48.29573	10.89103	1240k.and.shotgun.merge	2	0.007995	29349	M	R1b1a2a1a2*	..	H41a	..	..	..	344	0.440399	1.642426157	[0,0.966]	half	ABI994_140POST, PST005.A0101	PASS (literature)	No	NA	NA	NA	0	0	1
POST_32_d	POST_32	POST_32	tooth	2019	MittnikScience2019	Mittnik, Alissa	3924	2032-1916 calBCE (3619¬±20 BP, MAMS-18961)	Germany_Lech_EBA_lc	Haunstetten-Postillionstra√üe	Germany	48.29573	10.89103	1240k	1	0.005553	9371	F	..	..	T2	..	..	..	..	..	..	..	half	ABI990_32POST	PASS (literature)	No	NA	NA	NA	0	0	1
POST_44	POST_44	POST_44	tooth	2019	MittnikScience2019	Mittnik, Alissa	4009	2139-1979 calBCE (3681¬±23 BP, MAMS-18964)	Germany_Lech_EBA	Haunstetten-Postillionstra√üe	Germany	48.29573	10.89103	1240k	1	2.77239	882117	M	R1b1a2a1a2*	..	K1a3a	..	..	..	6383	0.028219	12.66530105	[0.024,0.033]	half	ABI941_44POST	PASS (literature)	No	0.450745093638027	0.549254906361973	0	0	0	1
POST_50	POST_50	POST_50	tooth	2019	MittnikScience2019	Mittnik, Alissa	4063	2196-2029 calBCE (3707¬±24 BP, MAMS-18966)	Germany_Lech_EBA	Haunstetten-Postillionstra√üe	Germany	48.29573	10.89103	1240k	1	1.56122	793520	M	R1b1a2a1a2*	..	T1a1	..	..	..	3247	0.033571	9.331324995	[0.027,0.041]	half	ABI918_50POST	PASS (literature)	No	0.52010915843426	0.47989084156574	0	0	0	1
POST_6	POST_6	POST_6	tooth	2019	MittnikScience2019	Mittnik, Alissa	3896	2009-1883 calBCE (3574¬±19 BP, MAMS-18955)	Germany_Lech_EBA	Haunstetten-Postillionstra√üe	Germany	48.29573	10.89103	1240k	1	8.6017	966701	M	R1b1a2a1a2*	..	U5a1a1+16362	..	..	..	10066	0.020331	15.86477911	[0.018,0.023]	half	ABI910_6POST	PASS (literature)	No	0.244429324121033	0.755570675878967	0	0	0	1
POST_99_d	POST_99	POST_99	tooth	2019	MittnikScience2019	Mittnik, Alissa	3980	2130-1930 calBCE (3641¬±25 BP, MAMS-18969)	Germany_Lech_EBA	Haunstetten-Postillionstra√üe	Germany	48.29573	10.89103	1240k	1	0.607336	432280	F	..	..	K1a4a1	..	..	..	..	..	..	..	half	ABI997_99POST	PASS (literature)	No	NA	NA	NA	0	0	1
UNTA58_68Sk1	UNTA58_68Sk1	UNTA58_68Sk1	tooth	2018	MittnikScience2019 (higher coverage version of E09538, first published in OlaldeNature2018)	Mittnik, Alissa	4288	2464-2212 calBCE (3870¬±30 BP, MAMS-29075)	Germany_Lech_BellBeaker	Haunstetten-Unterer Talweg 58‚Äì62	Germany	48.31611	10.892	1240k	1	1.0402	571422	M	G2a2a1	..	J1c	..	..	..	1612	0.021192	5.092092335	[0.013,0.029]	half	ABI902_68Fznr34Sk2UNTA58	PASS (literature)	No	0.565726395421786	0.434273604578214	0	0	0	1
UNTA58_68Sk2_d	UNTA58_68Sk2	UNTA58_68Sk2, 68Fznr33Sk1UNTA58, Site 58-62, Feature 68, Skeleton 1, E09537	tooth	2018	MittnikScience2019 (higher coverage version of E09537_d, first published in OlaldeNature2018)	Mittnik, Alissa	4340	2470-2310 calBCE (3910¬±20 BP, MAMS-18935)	Germany_Lech_BellBeaker	Haunstetten-Unterer Talweg 58‚Äì62	Germany	48.31611	10.892	1240k	1	0.183483	184317	F	..	..	K1a	..	..	..	..	..	..	..	half	ABI901_68Fznr33Sk1UNTA58	PASS (literature)	No	NA	NA	NA	1	0	1
UNTA85_1343	UNTA85_1343	UNTA85_1343	tooth	2018	MittnikScience2019 (higher coverage version of E09569, first published in OlaldeNature2018)	Mittnik, Alissa	4223	2397-2149 calBCE (3819¬±24 BP, MAMS-18949)	Germany_Lech_BellBeaker	Haunstetten-Unterer Talweg 85 I, northern group	Germany	48.31966	10.89153	1240k	1	2.58748	820798	M	R1b1a2a1a2*	..	J1c2	..	..	..	4667	0.016015	7.829446639	[0.012,0.02]	half	ABI933_1343UNTA85	PASS (literature)	No	0.272675147528131	0.727324852471869	0	0	0	1
UNTA85_1412	UNTA85_1412	UNTA85_1412	tooth	2019	MittnikScience2019	Mittnik, Alissa	3910	2025-1895 calBCE (3602¬±25 BP, MAMS-18951)	Germany_Lech_EBA	Haunstetten-Unterer Talweg 85	Germany	48.31966	10.89153	1240k	1	0.363927	308221	M	R1b1a2	..	H	..	..	..	312	0.02975	2.462061494	[0.006,0.053]	half	ABI935_1412UNTA85	PASS (literature)	No	NA	NA	NA	0	0	1
WEHR_1192SkA	WEHR_1192SkA	WEHR_1192SkA	tooth	2019	MittnikScience2019	Mittnik, Alissa	4191	2331-2150 calBCE (3810¬±19 BP, MAMS-18922)	Germany_Lech_BellBeaker	Wehringen-Hochfeld	Germany	48.25283	10.80879	1240k	1	4.16074	968607	M	R1b1a2a1a2*	..	K1a4a1	..	..	..	8340	0.009057	8.463030656	[0.007,0.011]	half	ABI899_1192SkAWEHR	PASS (literature)	No	0.221120828446416	0.778879171553584	0	0	0	1
WEHR_1192SkB_d	WEHR_1192SkB	WEHR_1192SkB	tooth	2019	MittnikScience2019	Mittnik, Alissa	3795	1918-1772 calBCE (3523¬±18 BP, MAMS-18923)	Germany_Lech_EBA	Wehringen-Hochfeld	Germany	48.25283	10.80879	1240k	1	0.020881	25921	F	..	..	U5b2a2b	..	..	..	..	..	..	..	half	ABI900_1192SkBWEHR	PASS (literature)	No	NA	NA	NA	0	0	1
WEHR_1415adult_d	WEHR_1415adult	WEHR_1415adult	tooth	2019	MittnikScience2019	Mittnik, Alissa	3896	2008-1883 calBCE (3573¬±19 BP, MAMS-18929)	Germany_Lech_EBA_mother.WEHR_1415child	Wehringen-Hochfeld	Germany	48.25283	10.80879	1240k	1	0.212306	210924	F	..	..	H13a2b2a	..	..	..	..	..	..	..	half	ABI1001_1415ErwWEHR	PASS (literature)	No	NA	NA	NA	0	0	1
WEHR_1415child	WEHR_1415child	WEHR_1415child	tooth	2019	MittnikScience2019	Mittnik, Alissa	3907	2021-1893 calBCE (3596¬±19 BP, MAMS-18928)	Germany_Lech_EBA	Wehringen-Hochfeld	Germany	48.25283	10.80879	1240k	1	0.78221	542471	M	R1b1a2a1a	..	H13a2b2a	..	..	..	1122	0.031719	5.176815362	[0.02,0.044]	half	ABI991_1415KindWEHR	PASS (literature)	No	NA	NA	NA	0	0	1
WEHR_1586_d	WEHR_1586	WEHR_1586	tooth	2019	MittnikScience2019	Mittnik, Alissa	3815	1951-1779 calBCE (3550¬±19 BP, MAMS-18932)	Germany_Lech_EBA	Wehringen-Hochfeld	Germany	48.25283	10.80879	1240k	1	0.494883	383175	F	..	..	V	..	..	..	..	..	..	..	half	ABI908_1586WEHR	PASS (literature)	No	NA	NA	NA	0	0	1
R1014.SG	R1014	Monte San Biagio Ind. B, ind. B, R. petrous, 2.5.18	..	2019	AntonioGaoMootsScience2019	Pritchard, Jonathan	7084	5216-5052 calBCE (6180¬±25 BP, UCIAMS-213631)	Italy_C.SG	Monte San Biagio	Italy	41.3670176	13.2913509	Shotgun	..	0.665107	578736	M	H2	..	N1a1a1a3	..	..	..	..	..	..	..	half	..	PASS (literature)	No	NA	NA	NA	0	0	1
R1015.SG	R1015	Veio Grotta Gramiccia T. 373	..	2019	AntonioGaoMootsScience2019	Pritchard, Jonathan	2800	900-800 BCE	Italy_IA_Republic.SG	Veio Grotta Gramiccia	Italy	42.0168382	12.1004147	Shotgun	..	0.942467	656616	F	..	..	K1a4	..	..	..	..	..	..	..	half	..	PASS (literature)	No	0.683261899764257	0.316738100235743	0	0	0	1
R1021.SG	R1021	Boville Ernica T. 1. L. petrous, 2.5.18	..	2019	AntonioGaoMootsScience2019	Pritchard, Jonathan	2600	700-600 BCE	Italy_IA_Republic.SG	Boville Ernica	Italy	41.6433289	12.9126915	Shotgun	..	0.621767	548009	M	R1b1a1a2	..	U4a1a	..	..	..	..	..	..	..	half	..	PASS (literature)	No	NA	NA	NA	0	0	1
R104.SG	R104	754-4	..	2019	AntonioGaoMootsScience2019	Pritchard, Jonathan	1319	600-662 calCE (1410¬±25 BP, UCIAMS-213629)	Italy_LA_oSardiniaLike.SG	Sardinia, Crypta Balbi	Italy	41.8947764	12.4762658	Shotgun	..	0.923495	708801	M	I2a1a1a	..	U5b3a1a	..	..	..	..	..	..	..	half	..	PASS (literature)	No	0.781694779238467	0.218305220761533	0	0	0	1
R105.SG	R105	T53	..	2019	AntonioGaoMootsScience2019	Pritchard, Jonathan	1450	400-600 CE	Italy_LA_oCentralEuropean.SG	Crypta Balbi	Italy	41.8947764	12.4762658	Shotgun	..	1.271918	848189	M	J1	..	T1a	..	..	..	..	..	..	..	half	..	PASS (literature)	No	0.486433768695774	0.513566231304226	0	0	0	1
R106.SG	R106	754-2	..	2019	AntonioGaoMootsScience2019	Pritchard, Jonathan	1450	400-600 CE	Italy_LA_oCentralEuropean.SG	Crypta Balbi	Italy	41.8947764	12.4762658	Shotgun	..	1.153251	789327	F	..	..	J2a1a1a2	..	..	..	..	..	..	..	half	..	PASS (literature)	No	0.323149635734645	0.676850364265355	0	0	0	1
R107.SG	R107	754-1	..	2019	AntonioGaoMootsScience2019	Pritchard, Jonathan	1450	400-600 CE	Italy_LA.SG	Crypta Balbi	Italy	41.8947764	12.4762658	Shotgun	..	1.621255	940753	M	E1b1b1a1b1a	..	T2h	..	..	..	..	..	..	..	half	..	PASS (literature)	No	0.663215524923244	0.336784475076756	0	1	0	1
R108.SG	R108	754-3	..	2019	AntonioGaoMootsScience2019	Pritchard, Jonathan	1450	400-600 CE	Italy_LA_oCentralEuropean.SG	Crypta Balbi	Italy	41.8947764	12.4762658	Shotgun	..	1.197684	824947	M	G2a2b2a1a1b1a1b1a	..	T2b+150	..	..	..	..	..	..	..	half	..	PASS (literature)	No	0.513581576481151	0.486418423518849	0	0	0	1
R10.SG	R10	Grotta Continenza - Rimosso	..	2019	AntonioGaoMootsScience2019	Pritchard, Jonathan	7629	5717-5641 calBCE (6780¬±20 BP, UCIAMS-198582)	Italy_N.SG	Grotta Continenza	Italy	41.96	13.54	Shotgun	..	1.429563	875305	F	..	..	T2c1+146	..	..	..	..	..	..	..	half	..	PASS (literature)	No	0.978865488481889	0	0.0211345115181113	0	0	1
R110.SG	R110	XII 127	..	2019	AntonioGaoMootsScience2019	Pritchard, Jonathan	1450	400-600 CE	Italy_LA_oCentralEuropean.SG	Crypta Balbi	Italy	41.8947764	12.4762658	Shotgun	..	0.761597	633068	M	I1a3a1a1	..	H1e	..	..	..	..	..	..	..	half	..	PASS (literature)	No	NA	NA	NA	0	0	1
R111.SG	R111	burial 45	..	2019	AntonioGaoMootsScience2019	Pritchard, Jonathan	1850	0-200 CE	Italy_Imperial.SG	Via Paisiello (Necropoli Salaria)	Italy	41.9179937	12.4912439	Shotgun	..	0.635429	558860	M	R1b1a1a2a1b	..	H	..	..	..	..	..	..	..	half	..	PASS (literature)	No	NA	NA	NA	0	0	1
R113.SG	R113	burial 79	..	2019	AntonioGaoMootsScience2019	Pritchard, Jonathan	1850	0-200 CE	Italy_Imperial.SG	Via Paisiello (Necropoli Salaria)	Italy	41.9179937	12.4912439	Shotgun	..	0.668915	580151	M	E1b1b1a1a1	..	H26a1	..	..	..	..	..	..	..	half	..	PASS (literature)	No	NA	NA	NA	0	0	1
R115.SG	R115	burial 132	..	2019	AntonioGaoMootsScience2019	Pritchard, Jonathan	1850	0-200 CE	Italy_Imperial.SG	Via Paisiello (Necropoli Salaria)	Italy	41.9179937	12.4912439	Shotgun	..	1.224546	831984	M	J2a1b1	..	U4	..	..	..	..	..	..	..	half	..	PASS (literature)	No	0.79887349583555	0.20112650416445	0	0	0	1
R116.SG	R116	Via Paisiello US 491	..	2019	AntonioGaoMootsScience2019	Pritchard, Jonathan	1850	0-200 CE	Italy_Imperial_oCentralEuropean.SG	Via Paisiello (Necropoli Salaria)	Italy	41.9179937	12.4912439	Shotgun	..	1.143963	804557	M	J2b2a1a1	..	U3a2	..	..	..	..	..	..	..	half	..	PASS (literature)	No	0.417491507718532	0.582508492281468	0	0	0	1
R11.SG	R11	Grotta Continenza -2 31C 2 8 same individual	..	2019	AntonioGaoMootsScience2019	Pritchard, Jonathan	11908	10100-9816 calBCE (10200¬±30 BP, UCIAMS-198583)	Italy_Mesolithic.SG	Grotta Continenza	Italy	41.96	13.54	Shotgun	..	1.007071	750119	M	I2a2	..	U5b1+16189+@16192	..	..	..	..	..	..	..	half	..	PASS (literature)	No	NA	NA	NA	0	0	1
R120.SG	R120	1072/82	..	2019	AntonioGaoMootsScience2019	Pritchard, Jonathan	1450	400-600 CE	Italy_LA.SG	San Ercolano	Italy	41.7552257	12.2948926	Shotgun	..	0.563306	513613	M	T1a2b	..	I1c	..	..	..	..	..	..	..	half	..	PASS (literature)	No	NA	NA	NA	0	0	1
R1219.SG	R1219	Cancelleria US 17 1	..	2019	AntonioGaoMootsScience2019	Pritchard, Jonathan	510	1417-1463 calCE (455¬±25 BP, UCIAMS-213632)	Italy_Medieval_EarlyModern_oCentralEuropean.SG	Cancelleria	Italy	41.8964977	12.4718662	Shotgun	..	1.707665	960473	M	E1b1b1a1b1a	..	H11a	..	..	..	..	..	..	..	half	..	PASS (literature)	No	0.410665915950071	0.589334084049929	0	0	0	1
R121.SG	R121	1112/38	..	2019	AntonioGaoMootsScience2019	Pritchard, Jonathan	1450	400-600 CE	Italy_LA.SG	San Ercolano	Italy	41.7552257	12.2948926	Shotgun	..	0.666054	566906	F	..	..	H17	..	..	..	..	..	..	..	half	..	PASS (literature)	No	NA	NA	NA	0	0	1
R122.SG	R122	1119-1130/39	..	2019	AntonioGaoMootsScience2019	Pritchard, Jonathan	1450	400-600 CE	Italy_LA.SG	San Ercolano	Italy	41.7552257	12.2948926	Shotgun	..	1.553318	909046	F	..	..	J1c+16261	..	..	..	..	..	..	..	half	..	PASS (literature)	No	0.71198840457152	0.28801159542848	0	0	0	1
R123.SG	R123	9	..	2019	AntonioGaoMootsScience2019	Pritchard, Jonathan	1805	77-213 calCE (1875¬±15 BP, UCIAMS-198889)	Italy_Imperial.SG	Casale del dolce	Italy	41.684979	13.149861	Shotgun	..	0.739576	620368	M	R1b1a1a2a2	..	T2a1b	..	..	..	..	..	..	..	half	..	PASS (literature)	No	NA	NA	NA	0	0	1
R125.SG	R125	25	..	2019	AntonioGaoMootsScience2019	Pritchard, Jonathan	1750	0-400 CE	Italy_Imperial.SG	Casale del dolce	Italy	41.684979	13.149861	Shotgun	..	0.741515	608539	F	..	..	T2k	..	..	..	..	..	..	..	half	..	PASS (literature)	No	NA	NA	NA	0	0	1
R126.SG	R126	27	..	2019	AntonioGaoMootsScience2019	Pritchard, Jonathan	1663	240-334 calCE (1755¬±15 BP, UCIAMS-198589)	Italy_Imperial.SG	Casale del dolce	Italy	41.684979	13.149861	Shotgun	..	1.138641	788451	F	..	..	U6a7c1	..	..	..	..	..	..	..	half	..	PASS (literature)	No	0.853128863263511	0.146871136736489	0	0	0	1
R1283.SG	R1283	Palazzo della Cancelleria US 294 65 A	..	2019	AntonioGaoMootsScience2019	Pritchard, Jonathan	1091	771-947 calCE (1175¬±25 BP, UCIAMS-213633)	Italy_Medieval_EarlyModern.SG	Cancelleria	Italy	41.8964977	12.4718662	Shotgun	..	1.145704	808292	M	J2b1	..	H12	..	..	..	..	..	..	..	half	..	PASS (literature)	No	0.652549503835288	0.347450496164712	0	0	0	1
R1285.SG	R1285	Palazzo della Cancelleria US 394	..	2019	AntonioGaoMootsScience2019	Pritchard, Jonathan	946	974-1035 calCE (1025¬±25 BP, UCIAMS-213634)	Italy_Medieval_EarlyModern.SG	Cancelleria	Italy	41.8964977	12.4718662	Shotgun	..	1.084768	783275	M	C1a2a	..	T2c1a	..	..	..	..	..	..	..	half	..	PASS (literature)	No	0.67593376448609	0.32406623551391	0	0	0	1
R1287.SG	R1287	Palazzo della Cancelleria US 450 B	..	2019	AntonioGaoMootsScience2019	Pritchard, Jonathan	521	1411-1447 calCE (same stratigraphic unit as R1286)	Italy_Medieval_EarlyModern.SG	Cancelleria	Italy	41.8964977	12.4718662	Shotgun	..	1.238638	837967	M	R1b1a1a2a1a2b	..	T2b	..	..	..	..	..	..	..	half	..	PASS (literature)	No	0.656523484497447	0.343476515502553	0	0	0	1
R1288.SG	R1288	Palazzo della Cancelleria US 450 C	..	2019	AntonioGaoMootsScience2019	Pritchard, Jonathan	521	1411-1447 calCE (same stratigraphic unit as R1286)	Italy_Medieval_EarlyModern_oCentralEuropean.SG	Cancelleria	Italy	41.8964977	12.4718662	Shotgun	..	1.220192	815751	F	..	..	I3a1	..	..	..	..	..	..	..	half	..	PASS (literature)	No	0.417146989083611	0.582853010916389	0	0	0	1
R1290.SG	R1290	Palazzo della Cancelleria US 501 94	..	2019	AntonioGaoMootsScience2019	Pritchard, Jonathan	603	1295-1400 calCE (615¬±25 BP, UCIAMS-213636)	Italy_Medieval_EarlyModern.SG	Cancelleria	Italy	41.8964977	12.4718662	Shotgun	..	1.198504	806306	F	..	..	H1c3a	..	..	..	..	..	..	..	half	..	PASS (literature)	No	0.718756831608559	0.281243168391441	0	0	0	1
R130.SG	R130	Marcellino & Pietro C7	..	2019	AntonioGaoMootsScience2019	Pritchard, Jonathan	1550	300-500 CE	Italy_LA.SG	Marcellino & Pietro	Italy	41.8891604	12.500705	Shotgun	..	1.519292	919817	M	J1a2b3a	..	H107	..	..	..	..	..	..	..	half	..	PASS (literature)	No	0.731802831269078	0.268197168730922	0	0	0	1
R132.SG	R132	Marcellino & Pietro A	..	2019	AntonioGaoMootsScience2019	Pritchard, Jonathan	1719	136-326 calCE (1790¬±25 BP, UCIAMS-213630)	Italy_Imperial_oAfrican.SG	Marcellino & Pietro	Italy	41.8891604	12.500705	Shotgun	..	1.649375	946331	M	G2a2b2a1a1c1a2	..	R0a2j	..	..	..	..	..	..	..	half	..	PASS (literature)	No	0.759825657663376	0.240174342336624	0	0	0	1
R133.SG	R133	Marcellino & Pietro B	..	2019	AntonioGaoMootsScience2019	Pritchard, Jonathan	1550	300-500 CE	Italy_LA.SG	Marcellino & Pietro	Italy	41.8891604	12.500705	Shotgun	..	1.732584	947018	F	..	..	HV1a3	..	..	..	..	..	..	..	half	..	PASS (literature)	No	0.709161778172533	0.290838221827467	0	0	0	1
R134.SG	R134	Marcellino & Pietro C2	..	2019	AntonioGaoMootsScience2019	Pritchard, Jonathan	1550	300-500 CE	Italy_LA.SG	Marcellino & Pietro	Italy	41.8891604	12.500705	Shotgun	..	1.257477	827169	F	..	..	K1a4c1	..	..	..	..	..	..	..	half	..	PASS (literature)	No	0.772783101985421	0.227216898014579	0	0	0	1
R136.SG	R136	Marcellino & Pietro C5	..	2019	AntonioGaoMootsScience2019	Pritchard, Jonathan	1550	300-500 CE	Italy_LA.SG	Marcellino & Pietro	Italy	41.8891604	12.500705	Shotgun	..	2.026543	1017312	M	J2a1h2a1	..	T2d2	..	..	..	..	..	..	..	half	..	PASS (literature)	No	0.672215047484648	0.327784952515352	0	0	0	1
R137.SG	R137	Marcellino & Pietro C6	..	2019	AntonioGaoMootsScience2019	Pritchard, Jonathan	1550	300-500 CE	Italy_LA.SG	Marcellino & Pietro	Italy	41.8891604	12.500705	Shotgun	..	1.446238	882366	F	..	..	U5b2a1a	..	..	..	..	..	..	..	half	..	PASS (literature)	No	0.819119735405298	0.180880264594702	0	0	0	1
R1544.SG	R1544	Mazzano Romano T.1	..	2019	AntonioGaoMootsScience2019	Pritchard, Jonathan	1750	1-400 CE	Italy_Imperial.SG	Mazzano Romano	Italy	42.1961852	12.3253177	Shotgun	..	0.99093	728504	F	..	..	J1c	..	..	..	..	..	..	..	half	..	PASS (literature)	No	0.694366071746389	0.305633928253611	0	1	0	1
R1545.SG	R1545	Mazzano Romana Tomba Camera Cranio 1	..	2019	AntonioGaoMootsScience2019	Pritchard, Jonathan	1750	1-400 CE	Italy_Imperial.SG	Mazzano Romano	Italy	42.1961852	12.3253177	Shotgun	..	1.650919	948634	M	G2a2b2a1a1a1a	..	H8c	..	..	..	..	..	..	..	half	..	PASS (literature)	No	0.800797407237801	0.199202592762199	0	0	0	1
R1547.SG	R1547	Monterotondo Imperial T.1 R petrous 2.5.18	..	2019	AntonioGaoMootsScience2019	Pritchard, Jonathan	1814	27 BCE - 300 CE	Italy_Imperial.SG	Monterotondo	Italy	42.0659019	12.5866474	Shotgun	..	0.822757	659935	M	J1a	..	K1a7	..	..	..	..	..	..	..	half	..	PASS (literature)	No	0.849244784877023	0.150755215122977	0	0	0	1
R1548.SG	R1548	Monterotondo Imperial T.10 L. petrous 2.5.18	..	2019	AntonioGaoMootsScience2019	Pritchard, Jonathan	1814	27 BCE - 300 CE	Italy_Imperial.SG	Monterotondo	Italy	42.0659019	12.5866474	Shotgun	..	0.934857	718673	M	R1a1a1b2a2b1b	..	H2a	..	..	..	..	..	..	..	half	..	PASS (literature)	No	0.701182048048814	0.298817951951186	0	0	0	1
R1550.SG	R1550	Monterotondo Imperial T.5A 2.5.18	..	2019	AntonioGaoMootsScience2019	Pritchard, Jonathan	1814	27 BCE - 300 CE	Italy_Imperial.SG	Monterotondo	Italy	42.0659019	12.5866474	Shotgun	..	0.928981	713482	M	J2a1	..	T2c1c	..	..	..	..	..	..	..	half	..	PASS (literature)	No	0.810008054983611	0.189991945016389	0	0	0	1
R15.SG	R15	Continenza 2009 4BB t.21/23	..	2019	AntonioGaoMootsScience2019	Pritchard, Jonathan	9125	7284-7065 calBCE (8155¬±20 BP, UCIAMS-198584)	Italy_Mesolithic.SG	Grotta Continenza	Italy	41.96	13.54	Shotgun	..	3.362637	1126562	M	I2a2a2a	..	U5b3	..	..	..	..	..	..	..	half	..	PASS (literature)	No	NA	NA	NA	0	0	1
R16.SG	R16	Ripa Biance Monterolo	..	2019	AntonioGaoMootsScience2019	Pritchard, Jonathan	7208	5301-5214 calBCE (6255¬±20 BP, UCIAMS-198585)	Italy_N.SG	Ripabianca di Monterado	Italy	43.7223961	13.0338971	Shotgun	..	0.588326	506075	F	..	..	U5b2b3	..	..	..	..	..	..	..	half	..	PASS (literature)	No	NA	NA	NA	0	0	1
R1.SG	R1	Martin sicuro Bronzo Finale Protovillanovia No Inv. Pisa 254	..	2019	AntonioGaoMootsScience2019	Pritchard, Jonathan	2835	930-839 calBCE (2755¬±15 BP, UCIAMS-198573)	Italy_IA_Republic.SG	Martinsicuro	Italy	42.8801396	13.8937652	Shotgun	..	4.287974	1125318	F	..	..	U5a2b	..	..	..	..	..	..	..	half	..	PASS (literature)	No	0.560929233397901	0.439070766602099	0	1	0	1
R25.SG	R25	Su Crocefissu T.16 b.2 CRANIO 2	..	2019	AntonioGaoMootsScience2019	Pritchard, Jonathan	4150	3500-900 BCE	Italy_C_BA.SG	Su Crocefissu	Italy	40.8101044	8.4422073	Shotgun	..	0.586313	512908	F	..	..	J1c3	..	..	..	..	..	..	..	half	..	PASS (literature)	No	NA	NA	NA	0	0	1
R27.SG	R27	Su Crocefissu T.c2 b2 Ind. 5 t.alti	..	2019	AntonioGaoMootsScience2019	Pritchard, Jonathan	4150	3500-900 BCE	Italy_C_BA.SG	Su Crocefissu	Italy	40.8101044	8.4422073	Shotgun	..	0.732824	614784	M	I2a2a2a	..	H1e1a	..	..	..	..	..	..	..	half	..	PASS (literature)	No	NA	NA	NA	0	0	1
R28.SG	R28	Su Crocefissu T.c2 b2 Ind. 5 t.alti	..	2019	AntonioGaoMootsScience2019	Pritchard, Jonathan	4150	3500-900 BCE	Italy_C_BA.SG	Su Crocefissu	Italy	40.8101044	8.4422073	Shotgun	..	0.779414	626733	F	..	..	K1a+195	..	..	..	..	..	..	..	half	..	PASS (literature)	No	NA	NA	NA	0	0	1
R2.SG	R2	Grotta Continenza Taglio 15-17	..	2019	AntonioGaoMootsScience2019	Pritchard, Jonathan	7984	6066-6002 calBCE (7165¬±20 BP, UCIAMS-198574)	Italy_N.SG	Grotta Continenza	Italy	41.96	13.54	Shotgun	..	4.013658	1119222	F	..	..	K1a2	..	..	..	..	..	..	..	half	..	PASS (literature)	No	0.951941988199968	0	0.0480580118000315	0	0	1
R30.SG	R30	Mausoleo di Augusto 2010 US 4115/B	..	2019	AntonioGaoMootsScience2019	Pritchard, Jonathan	1450	300-700 CE	Italy_LA.SG	Mausoleo di Augusto	Italy	41.9060311	12.4742324	Shotgun	..	1.547013	925316	M	G2a2b2a1	..	L4a2	..	..	..	..	..	..	..	half	..	PASS (literature)	No	0.726434270368293	0.273565729631707	0	0	0	1
R31.SG	R31	Mausoleo di Augusto 2010 US 4093 = 4100	..	2019	AntonioGaoMootsScience2019	Pritchard, Jonathan	1531	332-506 calCE (1655¬±25 BP, UCIAMS-213627)	Italy_LA_oCentralEuropean.SG	Mausoleo di Augusto	Italy	41.9060311	12.4742324	Shotgun	..	2.158912	1036915	M	R1b1a1a2a1a2e2	..	K1c1	..	..	..	..	..	..	..	half	..	PASS (literature)	No	0.30323955660066	0.69676044339934	0	0	0	1
R32.SG	R32	Mausoleo di Augusto 2010 US 4018	..	2019	AntonioGaoMootsScience2019	Pritchard, Jonathan	1450	300-700 CE	Italy_LA.SG	Mausoleo di Augusto	Italy	41.9060311	12.4742324	Shotgun	..	0.737562	619972	M	I2a2a1b1	..	H2a1	..	..	..	..	..	..	..	half	..	PASS (literature)	No	NA	NA	NA	0	0	1
R33.SG	R33	Mausoleo di Augusto 2010 US 4112	..	2019	AntonioGaoMootsScience2019	Pritchard, Jonathan	1450	300-700 CE	Italy_LA_oCentralEuropean.SG	Mausoleo di Augusto	Italy	41.9060311	12.4742324	Shotgun	..	1.714388	957989	M	R1b1a1a2a1a2b1	..	K1a	..	..	..	..	..	..	..	half	..	PASS (literature)	No	0.552052754531198	0.447947245468802	0	0	0	1
R34.SG	R34	Mausoleo di Augusto 2010 US 4112	..	2019	AntonioGaoMootsScience2019	Pritchard, Jonathan	1450	300-700 CE	Italy_LA.SG	Mausoleo di Augusto	Italy	41.9060311	12.4742324	Shotgun	..	1.200515	821676	M	J2a2	..	H+195+146	..	..	..	..	..	..	..	half	..	PASS (literature)	No	0.747610615342941	0.252389384657059	0	0	0	1
R36.SG	R36	Celio A	..	2019	AntonioGaoMootsScience2019	Pritchard, Jonathan	1450	400-600 CE	Italy_LA.SG	Celio	Italy	41.8863476	12.4898133	Shotgun	..	1.362049	877014	M	R1b1a1a2a1a2b3c	..	T1a1	..	..	..	..	..	..	..	half	..	PASS (literature)	No	0.637333626917976	0.362666373082024	0	0	0	1
R38.SG	R38	SCR 711 Isola Sacra	..	2019	AntonioGaoMootsScience2019	Pritchard, Jonathan	1750	1-400 CE	Italy_Imperial.SG	Isola Sacra	Italy	41.7478821	12.2594749	Shotgun	..	1.27215	827070	F	..	..	T2d2	..	..	..	..	..	..	..	half	..	PASS (literature)	No	0.816085915702744	0.183914084297256	0	0	0	1
R39.SG	R39	SCR 444 Isola Sacra	..	2019	AntonioGaoMootsScience2019	Pritchard, Jonathan	1851	68-130 calCE (1900¬±15 BP, UCIAMS-198887)	Italy_Imperial.SG	Isola Sacra	Italy	41.7478821	12.2594749	Shotgun	..	1.830441	961553	F	..	..	J2b1c1	..	..	..	..	..	..	..	half	..	PASS (literature)	No	0.714132596492248	0.285867403507752	0	0	0	1
R3.SG	R3	Grotta Continenza - Rimosso	..	2019	AntonioGaoMootsScience2019	Pritchard, Jonathan	7730	5836-5723 calBCE (6890¬±20 BP, UCIAMS-198575)	Italy_N.SG	Grotta Continenza	Italy	41.96	13.54	Shotgun	..	4.416601	1126622	F	..	..	N1a1a1	..	..	..	..	..	..	..	half	..	PASS (literature)	No	0.979101528532996	0	0.0208984714670038	0	0	1
R41.SG	R41	SCR 306 Isola Sacra	..	2019	AntonioGaoMootsScience2019	Pritchard, Jonathan	1750	1-400 CE	Italy_Imperial.SG	Isola Sacra	Italy	41.7478821	12.2594749	Shotgun	..	1.280665	827678	F	..	..	H5a1	..	..	..	..	..	..	..	half	..	PASS (literature)	No	0.800706607290917	0.199293392709083	0	0	0	1
R42.SG	R42	SCR 67 Isola Sacra	..	2019	AntonioGaoMootsScience2019	Pritchard, Jonathan	1879	22-120 calCE (1940¬±15 BP, UCIAMS-198587)	Italy_Imperial.SG	Isola Sacra	Italy	41.7478821	12.2594749	Shotgun	..	4.147295	1122927	F	..	..	U1a1	..	..	..	..	..	..	..	half	..	PASS (literature)	No	0.762650546661887	0.237349453338113	0	0	0	1
R435.SG	R435	Palestrina Colombella T. 19	..	2019	AntonioGaoMootsScience2019	Pritchard, Jonathan	2350	600-200 BCE	Italy_IA_Republic.SG	Palestrina Colombella	Italy	41.7952421	12.7789564	Shotgun	..	1.081237	780684	M	R1b1a1a2a1a2	..	H11a	..	..	..	..	..	..	..	half	..	PASS (literature)	No	0.529529573046945	0.470470426953055	0	0	0	1
R436.SG	R436	Palestrina Antina I - II AD	..	2019	AntonioGaoMootsScience2019	Pritchard, Jonathan	1850	0-200 CE	Italy_Imperial.SG	Palestrina Antina	Italy	41.7952421	12.7789564	Shotgun	..	1.575769	905439	F	..	..	U5b3a	..	..	..	..	..	..	..	half	..	PASS (literature)	No	0.696176950597772	0.303823049402228	0	0	0	1
R437.SG	R437	Palestina Selciata	..	2019	AntonioGaoMootsScience2019	Pritchard, Jonathan	2250	400-200 BCE	Italy_IA_Republic_oEasternMediterranean.SG	Palestrina Selciata	Italy	41.7952421	12.7789564	Shotgun	..	1.488782	908156	M	R1b1a1a2a1a2b1	..	H10	..	..	..	..	..	..	..	half	..	PASS (literature)	No	0.750761369128632	0.249238630871368	0	0	0	1
R43.SG	R43	SCR 148 Isola Sacra	..	2019	AntonioGaoMootsScience2019	Pritchard, Jonathan	1750	1-400 CE	Italy_Imperial.SG	Isola Sacra	Italy	41.7478821	12.2594749	Shotgun	..	1.644968	927445	F	..	..	H7f	..	..	..	..	..	..	..	half	..	PASS (literature)	No	0.819259116066871	0.180740883933129	0	0	0	1
R44.SG	R44	SCR 201 Isola Sacra	..	2019	AntonioGaoMootsScience2019	Pritchard, Jonathan	1750	1-400 CE	Italy_Imperial.SG	Isola Sacra	Italy	41.7478821	12.2594749	Shotgun	..	1.158264	808517	M	J2a	..	T2	..	..	..	..	..	..	..	half	..	PASS (literature)	No	0.809734925774227	0.190265074225773	0	0	0	1
R45.SG	R45	SCR 510 Isola Sacra	..	2019	AntonioGaoMootsScience2019	Pritchard, Jonathan	1750	1-400 CE	Italy_Imperial.SG	Isola Sacra	Italy	41.7478821	12.2594749	Shotgun	..	1.185065	801472	F	..	..	U3b1	..	..	..	..	..	..	..	half	..	PASS (literature)	No	0.820955307609291	0.179044692390709	0	0	0	1
R473.SG	R473	Civitavecchia, La Mattonara, T. 3	..	2019	AntonioGaoMootsScience2019	Pritchard, Jonathan	2600	700-600 BCE	Italy_IA_Republic.SG	Civitavecchia	Italy	42.0888597	11.7656459	Shotgun	..	2.498703	1046443	F	..	..	U5a1	..	..	..	..	..	..	..	half	..	PASS (literature)	No	0.595062767685422	0.404937232314578	0	0	0	1
R474.SG	R474	Civitavecchia, La Mattonara, T. 4	..	2019	AntonioGaoMootsScience2019	Pritchard, Jonathan	2600	700-600 BCE	Italy_IA_Republic.SG	Civitavecchia	Italy	42.0888597	11.7656459	Shotgun	..	1.335601	860621	M	J2b	..	H	..	..	..	..	..	..	..	half	..	PASS (literature)	No	0.587297469424704	0.412702530575296	0	0	0	1
R475.SG	R475	Civitavecchia, La Mattonara, T. 6A	..	2019	AntonioGaoMootsScience2019	Pritchard, Jonathan	2600	700-600 BCE	Italy_IA_Republic_oEasternMediterranean.SG	Civitavecchia	Italy	42.0888597	11.7656459	Shotgun	..	1.293856	830378	F	..	..	T2b32	..	..	..	..	..	..	..	half	..	PASS (literature)	No	0.731003938639412	0.268996061360588	0	0	0	1
R49.SG	R49	Centocelle ADL 2000 US 2335 T. 20	..	2019	AntonioGaoMootsScience2019	Pritchard, Jonathan	1750	0-400 CE	Italy_Imperial.SG	Centocelle	Italy	41.844153	12.5490107	Shotgun	..	1.343342	853485	F	..	..	H1u	..	..	..	..	..	..	..	half	..	PASS (literature)	No	0.694942803423924	0.305057196576076	0	0	0	1
R4.SG	R4	Grotta Continenza - Rimosso	..	2019	AntonioGaoMootsScience2019	Pritchard, Jonathan	4865	2950-2880 calBCE (4260¬±15 BP, UCIAMS-198576)	Italy_C.SG	Grotta Continenza	Italy	41.96	13.54	Shotgun	..	3.92985	1145669	M	G2a2b2b1a	..	K1a+195	..	..	..	..	..	..	..	half	..	PASS (literature)	No	0.812658989402945	0.187341010597055	0	0	0	1
R50.SG	R50	Centocelle ADL 2355 T.24	..	2019	AntonioGaoMootsScience2019	Pritchard, Jonathan	1761	135-244 calCE (1810¬±15 BP, UCIAMS-198888)	Italy_Imperial.SG	Centocelle	Italy	41.844153	12.5490107	Shotgun	..	1.493314	909413	M	J2b1	..	H5	..	..	..	..	..	..	..	half	..	PASS (literature)	No	0.699255731263805	0.300744268736195	0	0	0	1
R53.SG	R53	VM 08 MON BI 2676	..	2019	AntonioGaoMootsScience2019	Pritchard, Jonathan	595	1280-1430 calCE (same stratigraphic unit as R54)	Italy_Medieval_EarlyModern.SG	Villa Magna	Italy	41.6877312	13.0864953	Shotgun	..	1.404265	886906	M	E1b1b1b1	..	U2e1c1	..	..	..	..	..	..	..	half	..	PASS (literature)	No	0.689100757083389	0.310899242916611	0	0	0	1
R54.SG	R54	VM 09 BI 2688	..	2019	AntonioGaoMootsScience2019	Pritchard, Jonathan	595	1280-1430 calCE (same stratigraphic unit as R54)	Italy_Medieval_EarlyModern.SG	Villa Magna	Italy	41.6877312	13.0864953	Shotgun	..	0.887811	698108	M	J2b2a1	..	H4a1	..	..	..	..	..	..	..	half	..	PASS (literature)	No	0.719182798776672	0.280817201223328	0	0	0	1
R55.SG	R55	VM 08 MON BI 2757	..	2019	AntonioGaoMootsScience2019	Pritchard, Jonathan	595	1280-1430 calCE (same stratigraphic unit as R54)	Italy_Medieval_EarlyModern_oCentralEuropean.SG	Villa Magna	Italy	41.6877312	13.0864953	Shotgun	..	1.573601	933214	M	G2a2b2a1a1b1a1b1a	..	J2b1a	..	..	..	..	..	..	..	half	..	PASS (literature)	No	0.505210194437204	0.494789805562796	0	0	0	1
R56.SG	R56	VM BI 2857	..	2019	AntonioGaoMootsScience2019	Pritchard, Jonathan	595	1280-1430 calCE (same stratigraphic unit as R54)	Italy_Medieval_EarlyModern.SG	Villa Magna	Italy	41.6877312	13.0864953	Shotgun	..	0.957694	711582	F	..	..	U5b3f	..	..	..	..	..	..	..	half	..	PASS (literature)	No	0.713700775106303	0.286299224893697	0	0	0	1
R57.SG	R57	VM 3524	..	2019	AntonioGaoMootsScience2019	Pritchard, Jonathan	840	1070-1150 calCE (same stratigraphic unit as R64)	Italy_Medieval_EarlyModern.SG	Villa Magna	Italy	41.6877312	13.0864953	Shotgun	..	1.293471	831522	F	..	..	I1a1a3	..	..	..	..	..	..	..	half	..	PASS (literature)	No	0.740567576908952	0.259432423091048	0	0	0	1
R58.SG	R58	VM 09 MON BI 3550	..	2019	AntonioGaoMootsScience2019	Pritchard, Jonathan	850	700-1500 CE	Italy_Medieval_EarlyModern.SG	Villa Magna	Italy	41.6877312	13.0864953	Shotgun	..	1.671458	951916	M	R1b1a1a2a1a1c1a	..	H1c3	..	..	..	..	..	..	..	half	..	PASS (literature)	No	0.654574075821914	0.345425924178086	0	0	0	1
R59.SG	R59	VM 3864	..	2019	AntonioGaoMootsScience2019	Pritchard, Jonathan	1045	820-990 calCE	Italy_Medieval_EarlyModern.SG	Villa Magna	Italy	41.6877312	13.0864953	Shotgun	..	1.529912	918471	M	E1b1b1a1a1	..	N1b1a	..	..	..	..	..	..	..	half	..	PASS (literature)	No	0.687121105660433	0.312878894339567	0	0	0	1
R5.SG	R5	Grotta Continenza BC 7-89 Tg.10	..	2019	AntonioGaoMootsScience2019	Pritchard, Jonathan	4840	2902-2877 calBCE (4245¬±15 BP, UCIAMS-198577)	Italy_C.SG	Grotta Continenza	Italy	41.96	13.54	Shotgun	..	1.666643	928940	F	..	..	I1	..	..	..	..	..	..	..	half	..	PASS (literature)	No	0.844219428635863	0.155780571364137	0	0	0	1
R60.SG	R60	VM 10 MON 3885	..	2019	AntonioGaoMootsScience2019	Pritchard, Jonathan	1045	820-990 calCE (same stratigraphic unit as R59)	Italy_Medieval_EarlyModern.SG	Villa Magna	Italy	41.6877312	13.0864953	Shotgun	..	2.029567	997006	F	..	..	T2c1	..	..	..	..	..	..	..	half	..	PASS (literature)	No	0.576159256491028	0.423840743508972	0	0	0	1
R61.SG	R61	VM 07 BII 4067	..	2019	AntonioGaoMootsScience2019	Pritchard, Jonathan	595	1280-1430 calCE (same stratigraphic unit as R54)	Italy_Medieval_EarlyModern_oCentralEuropean.SG	Villa Magna	Italy	41.6877312	13.0864953	Shotgun	..	1.589373	934245	M	R1b1a1a2a1b1	..	HV	..	..	..	..	..	..	..	half	..	PASS (literature)	No	0.505157735922789	0.494842264077211	0	0	0	1
R63.SG	R63	VM 09 BII 4274	..	2019	AntonioGaoMootsScience2019	Pritchard, Jonathan	960	970-1010 calCE	Italy_Medieval_EarlyModern_oCentralEuropean.SG	Villa Magna	Italy	41.6877312	13.0864953	Shotgun	..	2.157939	1038196	M	I2a1b1	..	K1a2a	..	..	..	..	..	..	..	half	..	PASS (literature)	No	0.453160425630461	0.546839574369539	0	0	0	1
R64.SG	R64	VM 4342	..	2019	AntonioGaoMootsScience2019	Pritchard, Jonathan	840	1070-1150 calCE	Italy_Medieval_EarlyModern.SG	Villa Magna	Italy	41.6877312	13.0864953	Shotgun	..	2.117161	1030419	M	G2a2a1a2a1	..	HV0a	..	..	..	..	..	..	..	half	..	PASS (literature)	No	0.662284859076707	0.337715140923293	0	0	0	1
R65.SG	R65	VM 09 MON BII 4378	..	2019	AntonioGaoMootsScience2019	Pritchard, Jonathan	840	1070-1150 calCE (same stratigraphic unit as R64)	Italy_Medieval_EarlyModern.SG	Villa Magna	Italy	41.6877312	13.0864953	Shotgun	..	2.207182	1019653	F	..	..	T2b	..	..	..	..	..	..	..	half	..	PASS (literature)	No	0.702334214652206	0.297665785347794	0	0	0	1
R66.SG	R66	t. 6 Anas Petrosa	..	2019	AntonioGaoMootsScience2019	Pritchard, Jonathan	1750	100-300 CE	Italy_Imperial.SG	ANAS (Azienda Nazionale Autonoma delle Strada)	Italy	41.8336869	12.468561	Shotgun	..	0.619568	549022	M	R	..	T2	..	..	..	..	..	..	..	half	..	PASS (literature)	No	NA	NA	NA	0	0	1
R67.SG	R67	t. 15 Anas Petrosa	..	2019	AntonioGaoMootsScience2019	Pritchard, Jonathan	1750	100-300 CE	Italy_Imperial.SG	ANAS (Azienda Nazionale Autonoma delle Strada)	Italy	41.8336869	12.468561	Shotgun	..	1.813855	960089	F	..	..	T2c1	..	..	..	..	..	..	..	half	..	PASS (literature)	No	0.726362879442298	0.273637120557702	0	1	0	1
R69.SG	R69	t. 44 Anas Petrosa	..	2019	AntonioGaoMootsScience2019	Pritchard, Jonathan	1750	100-300 CE	Italy_Imperial.SG	ANAS (Azienda Nazionale Autonoma delle Strada)	Italy	41.8336869	12.468561	Shotgun	..	1.749044	948147	F	..	..	X2l	..	..	..	..	..	..	..	half	..	PASS (literature)	No	0.718448554851848	0.281551445148152	0	1	0	1
R70.SG	R70	t. 71 Anas Petrosa	..	2019	AntonioGaoMootsScience2019	Pritchard, Jonathan	1750	100-300 CE	Italy_Imperial.SG	ANAS (Azienda Nazionale Autonoma delle Strada)	Italy	41.8336869	12.468561	Shotgun	..	1.199988	822834	M	G2a2b2a1	..	T1a	..	..	..	..	..	..	..	half	..	PASS (literature)	No	0.800421602138085	0.199578397861915	0	0	0	1
R72.SG	R72	t. 83 Anas Petrosa	..	2019	AntonioGaoMootsScience2019	Pritchard, Jonathan	1750	100-300 CE	Italy_Imperial.SG	ANAS (Azienda Nazionale Autonoma delle Strada)	Italy	41.8336869	12.468561	Shotgun	..	0.873865	670829	F	..	..	T2g	..	..	..	..	..	..	..	half	..	PASS (literature)	No	0.867353266294296	0.132646733705704	0	0	0	1
R76.SG	R76	Viale Rossini US 121	..	2019	AntonioGaoMootsScience2019	Pritchard, Jonathan	1850	0-200 CE	Italy_Imperial.SG	Viale Rossini (Necropoli Salaria)	Italy	41.9206851	12.4894765	Shotgun	..	0.71861	607422	M	J2a1	..	T2c1a	..	..	..	..	..	..	..	half	..	PASS (literature)	No	NA	NA	NA	0	0	1
R78.SG	R78	Viale Rossini US 152 (sample and label were wet when bag arrived)	..	2019	AntonioGaoMootsScience2019	Pritchard, Jonathan	1850	0-200 CE	Italy_Imperial.SG	Viale Rossini (Necropoli Salaria)	Italy	41.9206851	12.4894765	Shotgun	..	1.218584	815612	F	..	..	D4j11	..	..	..	..	..	..	..	half	..	PASS (literature)	No	0.874151783462416	0.125848216537584	0	0	0	1
R7.SG	R7	Grotta Continenza 1993	..	2019	AntonioGaoMootsScience2019	Pritchard, Jonathan	10682	8821-8642 calBCE (9465¬±25 BP, UCIAMS-198579)	Italy_Mesolithic.SG	Grotta Continenza	Italy	41.96	13.54	Shotgun	..	3.438531	1129613	M	I2a2a2a	..	U5b1+16189+@16192	..	..	..	..	..	..	..	half	..	PASS (literature)	No	NA	NA	NA	0	0	1
R80.SG	R80	Viale Rossini US 201	..	2019	AntonioGaoMootsScience2019	Pritchard, Jonathan	1874	23-130 calCE (1925¬±25 BP, UCIAMS-213628)	Italy_Imperial.SG	Viale Rossini (Necropoli Salaria)	Italy	41.9206851	12.4894765	Shotgun	..	2.125158	1000479	F	..	..	U6a5	..	..	..	..	..	..	..	half	..	PASS (literature)	No	0.743039202066947	0.256960797933053	0	0	0	1
R81.SG	R81	Viale Rossini US 206	..	2019	AntonioGaoMootsScience2019	Pritchard, Jonathan	1850	0-200 CE	Italy_Imperial.SG	Viale Rossini (Necropoli Salaria)	Italy	41.9206851	12.4894765	Shotgun	..	0.542079	493666	M	J	..	K1b1c	..	..	..	..	..	..	..	half	..	PASS (literature)	No	NA	NA	NA	0	0	1
R836.SG	R836	T.19C, L. petrous, 2.5.2018	..	2019	AntonioGaoMootsScience2019	Pritchard, Jonathan	1814	27 BCE - 300 CE	Italy_Imperial.SG	Civitanova Marche	Italy	43.312035	13.6511636	Shotgun	..	0.612537	534513	F	..	..	H5n	..	..	..	..	..	..	..	half	..	PASS (literature)	No	NA	NA	NA	0	0	1
R9.SG	R9	Grotta Continenza 0 2-3-4 tg.4 1979	..	2019	AntonioGaoMootsScience2019	Pritchard, Jonathan	7496	5607-5485 calBCE (6585¬±20 BP, UCIAMS-198581)	Italy_N.SG	Grotta Continenza	Italy	41.96	13.54	Shotgun	..	4.50456	1153527	M	G2a2a1a2	..	K1a4a1	..	..	..	..	..	..	..	half	..	PASS (literature)	No	0.967556942019801	0	0.0324430579801994	0	0	1
I1579_published	I1579	M13-72	petrous	2015	MathiesonNature2015	Pinhasi, Ron	8081	6211-6051 calBCE (7245¬±25 BP, PSUAMS-2954)	Anatolia_N_published	Marmara, Bursa, Barcƒ±n	Turkey	40.3	29.56666667	1240K	1	2.507	816203	F	..	..	K1a-C150T	..	..	0.025	..	..	..	..	half	S1579.E1.L1	PASS (literature)	source Neolithic Anatolian	1.00635539479099	0	-0.00635539479099429	0	0	1
I1581_published	I1581	L12-502	petrous	2015	MathiesonNature2015	Pinhasi, Ron	8254	6376-6231 calBCE (7415¬±30 BP, PSUAMS-2104)	Anatolia_N_published	Northwest Anatolia, Marmara, Barcƒ±n	Turkey	40.3037	29.6085	1240K	1	2.803	821765	F	..	..	U3	..	..	0.022	..	..	..	..	half	S1581.E1.L1	PASS (literature)	source Neolithic Anatolian	1.02585696232746	0	-0.0258569623274586	0	0	1
I1580_published	I1580	L12-393	petrous	2015	MathiesonNature2015	Pinhasi, Ron	8195	6387-6103 calBCE (7385¬±40 BP, PSUAMS-1964)	Anatolia_N_published	Northwest Anatolia, Marmara, Barcƒ±n	Turkey	40.3037	29.6085	1240K	1	2.903	900766	F	..	..	H5	..	..	0.026	..	..	..	..	half	S1580.E1.L1	PASS (literature)	source Neolithic Anatolian	1.0036024695023	0	-0.00360246950229671	0	0	1
I1585_published	I1585	M11-59	petrous	2015	MathiesonNature2015	Pinhasi, Ron	8060	6207-6012 calBCE (7215¬±30 BP, PSUAMS-2953)	Anatolia_N_published	Marmara, Bursa, Barcƒ±n	Turkey	40.3	29.56666667	1240K	1	3.098	821475	F	..	..	J1 or J1c	..	..	0.025	..	..	..	..	half	S1585.E1.L1	PASS (literature)	source Neolithic Anatolian	0.998022163773118	0	0.00197783622688187	0	0	1
I1583_published	I1583	L14-200	petrous	2015	MathiesonNature2015	Pinhasi, Ron	8281	6426-6236 calBCE (7460¬±50 BP, Poz-82231)	Anatolia_N_published	Northwest Anatolia, Marmara, Barcƒ±n	Turkey	40.3037	29.6085	1240K	1	9.396	980249	M	G2a2a1a2a	..	K1a2	..	..	0.453	..	0.011	9.5	[0.009,0.013]	half	S1583.E1.L1	PASS (literature, Xcontam=0.011)	source Neolithic Anatolian	0.991837780141796	0	0.00816221985820374	0	0	1
I0854_published	I0854	L11-215	petrous	2015	MathiesonNature2015	Pinhasi, Ron	8106	6231-6081 calBCE (7310¬±30 BP, PSUAMS-2298)	Anatolia_N_sister.I0736_published	Northwest Anatolia, Marmara, Barcƒ±n	Turkey	40.3037	29.6085	1240K	2	1.571	701601	F	..	..	N1a1a1a	..	..	0.024	..	..	..	..	half,half	S0854.E1.L1,S1582.E1.L1	PASS (literature)	source Neolithic Anatolian	1.00640472680725	0	-0.00640472680724948	0	0	1
I2739_published	I2739	GEN18	petrous	2017	LipsonNature2017	Sz√©cs√©nyi-Nagy, Anna	7142	5309-5074 calBCE (6244¬±34 BP, SUERC-51459)	Hungary_MN_LBK_published	Alsonyek-Bataszek, M√©rn√∂ki telep	Hungary	46.208562	18.700047	1240K	1	1.484	749828	M	G2a2b2b1	..	T2c1+146C!	..	..	..	..	..	..	..	half	S2739.L1	PASS (X-contam=0.008)	No	0.982888770987667	0	0.0171112290123328	0	1	0
I2790_published	I2790	GEN62	petrous	2017	LipsonNature2017	Sz√©cs√©nyi-Nagy, Anna	5649	3762-3636 calBCE (4890¬±35 BP, Poz-82205)	Hungary_LateC_Protoboleraz_published	Abony, Turj√°nos-d√ºl√∂	Hungary	47.189141	20.004795	1240K	1	4.81	943394	F	..	..	N1a1a3	..	..	..	..	..	..	..	half	S2790.L1	PASS	No	0.913263922662816	0	0.0867360773371845	0	1	0
I2793_published	I2793	GEN67	petrous	2017	LipsonNature2017	Sz√©cs√©nyi-Nagy, Anna	6301	4444-4257 calBCE (5480¬±35 BP, Poz-83629)	Hungary_EarlyC_Tiszapolgar_Bodrogkeresztur_published	T√∂r√∂kszentmiklos, Road 4, site 3	Hungary	47.191612	20.402331	1240K	1	2.281	850019	M	I2a2a1b	..	H1	..	..	..	..	..	..	..	half	S2793.L1	PASS (X-contam=0.005)	No	0.865459054479984	0	0.134540945520016	0	1	0
I1895_published	I1895	SEKU6a	tooth (molar)	2017	LipsonNature2017	Sz√©cs√©nyi-Nagy, Anna	7151	5321-5081 calBCE (6267¬±33 BP, MAMS-14809)	Hungary_MN_Vinca_published	Szederk√©ny Kukorica-dulo	Hungary	45.5969	18.28247	1240K	1	1.15	673444	F	..	..	H26	..	..	..	..	..	..	..	half	S1895.L1	PASS	No	0.897084543168714	0	0.102915456831286	0	1	0
I1878_published	I1878	BAM17b	petrous	2017	LipsonNature2017	Sz√©cs√©nyi-Nagy, Anna	7700	5832-5667 calBCE (6857¬±31 BP, MAMS-11935)	Hungary_EN_Starcevo_o_published	Alsonyek-Bataszek, M√©rn√∂ki telep	Hungary	46.208562	18.700047	1240K	1	1.468	709555	M	H2	..	T1a2	..	..	..	..	..	..	..	half	S2342.L1	PASS (X-contam=0.009 mtcontam=0.95)	No	0.918722140864571	0	0.081277859135429	0	1	0
I2366_published	I2366	GEN12a	petrous	2017	LipsonNature2017	Sz√©cs√©nyi-Nagy, Anna	5093	3340-2945 calBCE (4455¬±35 BP, Poz-88227)	Hungary_LateC_Baden_published	Budakal√°sz, Luppa cs√°rda	Hungary	47.62094	19.04494	1240K	1	1.982	798237	M	G2a2b2a1a1b1	..	H26a	..	..	..	..	..	..	..	half	S2366.L1	PASS (X-contam=0.007 mtcontam=0.96)	No	0.844757190278466	0	0.155242809721534	0	1	0
I2367_published	I2367	GEN13a	petrous	2017	LipsonNature2017	Sz√©cs√©nyi-Nagy, Anna	5081	3332-2929 calBCE (4440¬±35 BP, Poz-88228)	Hungary_LateC_Baden_published	Budakal√°sz, Luppa cs√°rda	Hungary	47.62094	19.04494	1240K	1	2.649	836355	M	G2a2b2a1a	..	HV	..	..	..	..	..	..	..	half	S2367.L1	PASS (X-contam=0.008)	No	0.891971136697976	0	0.108028863302024	0	1	0
I2384_published	I2384	HAJE7a	tooth (molar)	2017	LipsonNature2017	Sz√©cs√©nyi-Nagy, Anna	7130	5302-5057 calBCE (6220¬±40 BP, Poz-83631)	Hungary_MN_ALPc_III_published	Hajdun√°n√°s, Eszl√°ri √∫t	Hungary	47.85755	21.43239	1240K	1	1.569	683331	M	I2c	..	K1a	..	..	..	..	..	..	..	half	S2384.L1	PASS (X-contam=0.013 mtcontam=0.95)	No	0.874503528607183	0	0.125496471392817	0	1	0
I0659_published	I0659	HAL2	tooth	2015	LipsonNature2017 (supplement of MathiesonNature2015, which itself was supplement of HaakLazaridis2015)	Haak, Wolfgang	7037	5211-4963 calBCE (6130¬±40 BP, KIA-40350)	Germany_EN_LBK_published	Halberstadt-Sonntagsfeld	Germany	51.89583333	11.04666667	1240K	3	0.758	648193	M	G2a2a1	..	N1a1a1a2	..	..	..	..	..	..	..	half	S2004.aL1,S0659.aL1	PASS (literature)	No	NA	NA	NA	0	1	0
I0821_published	I0821	HAL24	tooth	2015	LipsonNature2017 (supplement of MathiesonNature2015, which itself was supplement of HaakLazaridis2015)	Haak, Wolfgang	6976	5201-4850 calBCE (6076¬±34 BP, KIA-40348)	Germany_EN_LBK_published	Halberstadt-Sonntagsfeld	Germany	51.89583333	11.04666667	1240K	2	0.423	629014	M	G2a2a1	..	X2d1	..	..	..	..	..	..	..	half	S2024.aL1,S0821aL1	PASS (literature)	No	NA	NA	NA	0	1	0
I2029_published	I2029	HAL31a	tooth	2017	LipsonNature2017	Haak, Wolfgang	7126	5295-5057 calBCE (6211¬±32 BP, KIA-40349)	Germany_EN_LBK_published	Halberstadt-Sonntagsfeld	Germany	51.89583333	11.04666667	1240K	1	0.12	246281	F	..	..	K1	..	..	..	..	..	..	..	half	S2029.aL1	PASS (literature)	No	NA	NA	NA	0	1	0
I1880	I1880	LGCS1a	tooth (molar)	2017	LipsonNature2017	Sz√©cs√©nyi-Nagy, Anna	7600	5800-5500 BCE	Hungary_EN_Starcevo	L√°nycs√≥k, Gata-Csatola	Hungary	45.993	18.58127	1240K	1	0.766	810907	M	G2a2b2b1a	..	W5	..	..	..	..	..	..	..	half	S2344.L1	PASS (literature, X-contam=0.006 mtcontam=0.96)	No	NA	NA	NA	1	1	0
I3496_published	I3496	MC-1573	tooth	2019	OlaldeScience2019	Lalueza-Fox, Carles	2300	400-300 BCE	Iberia_unknown_published	Barcelona, Cerdanyola, Can Oliv√©	Spain	41.4966	2.14694	1240K	1	0.126	136968	M	R1b1a1a2a1a	..	H1e1a	..	..	..	..	..	..	..	half	S3496.E1.L1	QUESTIONABLE (Sex:NoClearCall,too.high.heterozygosity)	No	NA	NA	NA	0	0	1
I3276_published	I3276	LHUE2010.11, AH11J-2095	tooth	2017	LipsonNature2017	Lalueza-Fox, Carles	4955	3092-2918 calBCE (4390¬±30 BP, Beta-301225)	Iberia_C_published	Basque Country, Alava, Alto de la Huesera	Spain	42.57	-2.57	1240K	3	5.359	726934	M	G2a2a1a	..	V	..	..	..	..	0.005383	5.41	[0.003,0.007]	half,half	S3276.E1.L1,S5837.E1.L1,S5837.E1.L1	PASS (Xcontam=0.005)	No	0.408281529153676	0.591718470846324	0	0	0	1
I5436	I5436	SCCL_43	tooth (molar)	2018	MathiesonNature2018	Pinhasi, Ron	9025	7451-6698 calBCE	Romania_Mesolithic_IronGates	Schela Cladovei	Romania	44.629711	22.6125561	1240K	1	1.273	729326	F	..	..	U5a2	..	..	..	..	..	..	..	half	S5436.E1.L1	PASS	No	NA	NA	NA	0	0	1
I5884_published	I5884	Mos44, Grave 68, 294	tooth	2018	MathiesonNature2018	Pinhasi, Ron	4743	2890-2696 calBCE (4195¬±20 BP, PSUAMS-2828)	Ukraine_EBA_published	Dereivka I	Ukraine	48.91422	33.76493	1240K	1	1.139	597090	M	R1b1a1a2a2	..	U5a2b	0.999	0.086	..	..	0.006996	1.770660938	[0.000,0.015]	half	S5884.E1.L1	PASS (literature)	No	-0.241162967751398	1.2411629677514	0	0	1	0
I2470_published	I2470	ES.3/4 - 1	tooth	2019	OlaldeScience2019	Lalueza-Fox, Carles	3271	1411-1231 calBCE (3060¬±30 BP, Beta-299307)	Iberia_BA_published	Basque Country, Alava, El Sotillo	Spain	42.57	-2.62	1240K	1	0.708	408097	M	R1b1a1a2a1a2(xR1b1a1a2a1a2c)	..	J2a1a1	..	..	..	..	0.011164	1.52432593	[0.000,0.026]	half	S2470.E1.L1	PASS	No	NA	NA	NA	0	0	1
I10287_published	I10287	Guineu.M.56.	tooth	2019	OlaldeScience2019	Lalueza-Fox, Carles	4900	3400-2500 BCE [2871-2505 calBCE (OxA-16881), 3091-2916 calBCE (OxA-16966), 3353-3099 calBCE (OxA-29636), layer dates from other samples at the site]	Iberia_MN_published	Barcelona, Cova de la Guineu	Spain	41.4391	1.5733	1240K	1	0.991604	597074	M	I2a2a	..	T2b3+151	..	..	..	..	-0.000719	-0.5365515	[0.000,0.002]	half	S10287.E1.L1	PASS	No	0.677261604318695	0.322738395681305	0	0	0	1
ber1M	ber1	ber1	tooth	2019	MalmstromProcBiolSci2019	..	4495	2620-2470 calBCE (4020¬±30 BP, Beta-423305)	Sweden_BAC	Bergsgraven	Sweden	..	..	Shotgun	..	1.858627	987701	M	R1a-Z283	1344	U4c1a	..	..	..	..	..	..	..	minus	..	PASS (literature)	No	0.204737754975125	0.795262245024875	0	0	1	0
ber2F	ber2	ber2	tooth	2019	MalmstromProcBiolSci2019	..	4510	2640-2480 calBCE (4030¬±30 BP, Beta-423306)	Sweden_BAC	Bergsgraven	Sweden	..	..	Shotgun	..	0.221895	233422	F	..	443	N1a1a1a1	..	..	..	..	..	..	..	minus	..	PASS (literature)	No	NA	NA	NA	0	1	0
EKA1	kar1	kar1	tooth	2019	MalmstromProcBiolSci2019	..	4240	2440‚Äì2140 calBCE (3805¬±35 BP, Poz-15499)	Estonia_CWC	Karlova	Estonia	..	..	Shotgun	..	1.843664	915208	F	..	2481	H1f1a	..	..	..	..	..	..	..	minus	..	PASS (literature)	No	0.128889860881632	0.871110139118368	0	0	1	0
poz44	poz44	poz44	tooth	2019	MalmstromProcBiolSci2019	..	4675	2870-2580 calBCE (4117¬±28 BP, UBA-16633)	Poland_CWC	Oblaczkowo	Poland	..	..	Shotgun	..	0.063068	67336	F	..	253	U3a‚Äôc	..	..	..	..	..	..	..	minus	..	PASS (literature)	No	0.0164146285997778	0.983585371400222	0	0	1	0
poz81	poz81	poz81	tooth	2019	MalmstromProcBiolSci2019	..	4705	2880-2630 calBCE (4160¬±35 BP, Poz-36250)	Poland_CWC	Oblaczkowo	Poland	..	..	Shotgun	..	1.147647	773809	M	R1a-M417	172	U4b1b2	..	..	..	..	..	..	..	minus	..	PASS (literature)	No	-0.371175541514148	1.37117554151415	0	0	1	0
I2357_all	I2357	PULE1.23a	tooth (molar)	2017	LipsonNature2017	Sz√©cs√©nyi-Nagy, Anna	7050	5300-4900 BCE	Hungary_MN_ALBK_Szakalhat	Pusztataskony Ledence 1	Hungary	47.45925	20.51282	1240K	2	0.410313	370277	F	..	..	..	..	0.268	..	..	..	..	..	half,minus	S2357.L1,S3518.L1	PASS	No	NA	NA	NA	0	1	0

## Sheet: Average_Ancestry
Average Anatolian Ancestry
	Average Anatolian Ancestry_Bronze Age	Average Anatolian Ancestry_Present
P1104A_carriers	0.23	0.39
All	0.29	0.36

## Sheet: Publications
Publication
OlaldeScience2019
NarasimhanPattersonScience2019
OlaldeNature2018
SaagCurrentBiology2017.merge.with.AllentoftNature2015
SaagCurrentBiology2017
MartinianoPLoSGenetics2017
KilincCurrentBiology2016
LazaridisNature2014
HofmanovaPNAS2016
FuNature2016
SchiffelsNatureCommunications2016
MathiesonNature2018
MathiesonNature2015
MathiesonNature2015 (1240k of same same sample with shotgun in Olalde2014)
MathiesonNature2015 (1240k of same same sample with 390k in HaakLazaridis2015)
LipsonNature2017
MathiesonNature2015 (capture of same sample shotgunned in Gamba2014)
Seguin-OrlandoScience2014
SkoglundScience2014
KellerNatureCommunications2012
AllentoftNature2015
OlaldeMBE2015
GuntherPNAS2015
LipsonNature2017 (supplement of MathiesonNature2015, which itself was supplement of HaakLazaridis2015)
JonesNatureCommunications2015
OmrakCurrentBiology2016
CassidyPNAS2016
MartinianoNatureCommunications2016
BraceDiekmannNatureEcologyEvolution2019
JonesCurrentBiology2017
LazaridisNature2017
GonzalesFortesCurrentBiology2017
SikoraScience2017
OlaldeScience2019 (the correct coverage is shown here but is underreported in Table S1 of the publication)
GuntherPLoSBiology2018
MittnikNatureCommunications2018
ValdioseraPNAS2018
DamgaardNature2018
DamgaardScience2018
VeeramahPNAS2018
FregelPNAS2018
KrzewinskaCurrentBiology2018
AmorimNatureCommunications2018
KrzewinskaScienceAdvances2018
FernandesScientificReports2018
LazaridisNature2016
ZallouaScientificReports2018
VillalbaMoucoCurrentBiology2019
FeldmanNatureCommunications2019
HajdinjakNature2018
EbenesersdottirScience2018
SaagCurrentBiology2019
SchroederPNAS2019
GonzalesFortesProcRoyalSocB2019
LamnidisNatureCommunications2018
SanchezQuintoPNAS2019
WangNatureCommunications2019
JarveCurrentBiology2019
MittnikScience2019
MittnikScience2019 (higher coverage version of E09613_d, first published in OlaldeNature2018)
MittnikScience2019 (higher coverage version of E09568, first published in OlaldeNature2018)
MittnikScience2019 (higher coverage version of E09614, first published in OlaldeNature2018)
MittnikScience2019 (higher coverage version of E09538, first published in OlaldeNature2018)
MittnikScience2019 (higher coverage version of E09537_d, first published in OlaldeNature2018)
MittnikScience2019 (higher coverage version of E09569, first published in OlaldeNature2018)
AntonioGaoMootsScience2019
MalmstromProcBiolSci2019
